# Supplementary material for: A mouse model that is immunologically tolerant to reporter and modifier proteins
Source: Commun Biol. 2020 May 29;3:273. doi: 10.1038/s42003-020-0979-0 (PMC7260180; doi:10.1038/s42003-020-0979-0)
Supplement: Supplementary file 3 — Supplementary Data 1 [file 42003_2020_979_MOESM3_ESM.xlsx]

## Sheet: H2-Kb
N-term position	C-term position	MHC	Peptide	NetMHCpan score	% rank	Bind level	NetChop score
1879	1888	H-2-Kb	IVMNYIRNL	0.977359	0.0053	SB	0.026558
1427	1436	H-2-Kb	TVFQYMVSL	0.945686	0.016	SB	0.064783
910	919	H-2-Kb	VNFKIRHNI	0.860421	0.0636	SB	0.028429
2341	2350	H-2-Kb	SVVPFHHGF	0.844536	0.0721	SB	0.047883
1299	1308	H-2-Kb	RVFTKYPEF	0.841112	0.0738	SB	0.02342
1252	1261	H-2-Kb	TAFHYGNRV	0.812219	0.0938	SB	0.84927
2153	2162	H-2-Kb	ITYAEYFEM	0.810218	0.0948	SB	0.046804
1559	1568	H-2-Kb	TSFMYMVSV	0.781601	0.1156	SB	0.075071
2347	2356	H-2-Kb	HGFGMFTTL	0.758591	0.1349	SB	0.035811
2068	2077	H-2-Kb	IAYNTLLRI	0.752893	0.1396	SB	0.096001
2130	2139	H-2-Kb	KAMKRYALV	0.745793	0.1454	SB	0.033078
2265	2275	H-2-Kb	SMYTFVTSHL	0.739979	0.1502	SB	0.036183
1322	1331	H-2-Kb	INHTQWPTL	0.703472	0.1949	SB	0.504992
1259	1268	H-2-Kb	RVFAKYPDF	0.699093	0.1997	SB	0.022682
1018	1027	H-2-Kb	VVPFFEAKV	0.697967	0.2014	SB	0.960281
2227	2236	H-2-Kb	VVFVSKKGL	0.686987	0.2196	SB	0.024413
1822	1831	H-2-Kb	GIFEATHRL	0.664796	0.2569	SB	0.709854
2366	2375	H-2-Kb	LMYRFEEEL	0.657563	0.27	SB	0.661318
1420	1429	H-2-Kb	FAYDILTTV	0.654382	0.2758	SB	0.783885
1138	1147	H-2-Kb	VVLEHGKTM	0.653391	0.2776	SB	0.062576
185	194	H-2-Kb	KGFSWERSL	0.643907	0.2948	SB	0.678303
2111	2120	H-2-Kb	KGPAPFYPL	0.639118	0.3033	SB	0.301388
1279	1288	H-2-Kb	KTFINHTQF	0.634114	0.3119	SB	0.026911
150	159	H-2-Kb	NAVARYSML	0.622262	0.3323	SB	0.053322
1908	1917	H-2-Kb	TVHQNLPAL	0.564954	0.4347	SB	0.027277
2066	2075	H-2-Kb	LGIAYNTLL	0.555379	0.4533	SB	0.046007
1086	1095	H-2-Kb	FIVDRLKSL	0.535586	0.4916	SB	0.23313
1618	1627	H-2-Kb	FAFDLVSHV	0.52772	0.5076	SB	0.952281
530	539	H-2-Kb	ASVSAHISL	0.520274	0.5235	SB	0.300424
1746	1755	H-2-Kb	KLPVPWPTL	0.516433	0.5318	SB	0.95319
1109	1118	H-2-Kb	SILLQHPNI	0.509778	0.546	SB	0.891612
2394	2403	H-2-Kb	FSFFAKSTL	0.508219	0.5493	SB	0.88536
1807	1816	H-2-Kb	AAPSATSQL	0.493431	0.581	SB	0.260823
796	805	H-2-Kb	VAVARYCDL	0.487709	0.5932	SB	0.027174
1285	1294	H-2-Kb	TQFDLVSHV	0.4794	0.618	SB	0.966116
1972	1981	H-2-Kb	DVRDYLLYL	0.470778	0.6481	SB	0.055073
2258	2267	H-2-Kb	TDYQGFQSM	0.470195	0.6501	SB	0.969902
1232	1241	H-2-Kb	TVFQYGNRA	0.4696	0.6522	SB	0.120466
1566	1575	H-2-Kb	SVIKPEMKM	0.467981	0.6579	SB	0.119874
1766	1775	H-2-Kb	AGVEKALSL	0.466222	0.664	SB	0.025612
210	219	H-2-Kb	KGDTFFNKV	0.455048	0.703	SB	0.471583
1625	1634	H-2-Kb	HVFCYMSEL	0.447714	0.728	SB	0.068429
407	416	H-2-Kb	MLYPADSGL	0.444483	0.7391	SB	0.667777
2304	2313	H-2-Kb	TGLPKGVAL	0.436823	0.7652	SB	0.094586
1556	1565	H-2-Kb	ILATSFMYM	0.435844	0.7686	SB	0.570496
2395	2404	H-2-Kb	SFFAKSTLI	0.434564	0.773	SB	0.026434
83	92	H-2-Kb	KMYVRDGVL	0.429668	0.7897	SB	0.318695
223	232	H-2-Kb	VNFPPNGPV	0.429247	0.7911	SB	0.867694
2187	2196	H-2-Kb	SLQFFMPVL	0.423205	0.8122	SB	0.031066
245	254	H-2-Kb	KMYLRDGVL	0.419427	0.8257	SB	0.025594
1878	1888	H-2-Kb	NIVMNYIRNL	0.413797	0.8457	SB	0.026558
2186	2195	H-2-Kb	NSLQFFMPV	0.412832	0.8491	SB	0.916325
1363	1372	H-2-Kb	AGVEKMVSV	0.412682	0.8496	SB	0.292874
1239	1248	H-2-Kb	RAFTKYPAY	0.411837	0.8526	SB	0.029773
2257	2267	H-2-Kb	KTDYQGFQSM	0.411536	0.8537	SB	0.969902
1292	1301	H-2-Kb	HVFCYGHRV	0.410958	0.8558	SB	0.364853
1877	1888	H-2-Kb	VNIVMNYIRNL	0.4033	0.883	SB	0.026558
2157	2166	H-2-Kb	EYFEMSVRL	0.401436	0.8896	SB	0.052774
1502	1511	H-2-Kb	VLITENMHM	0.397149	0.906	SB	0.397882
1989	1998	H-2-Kb	TIQQHLGQL	0.397065	0.9063	SB	0.031579
1351	1360	H-2-Kb	IHIGRTKTL	0.392462	0.9265	SB	0.660465
2233	2242	H-2-Kb	KGLQKILNV	0.387394	0.9488	SB	0.163013
1488	1497	H-2-Kb	ILTTAFHYM	0.383909	0.9641	SB	0.94119
1426	1436	H-2-Kb	TTVFQYMVSL	0.376098	0.9984	SB	0.064783
604	613	H-2-Kb	TTYKAAKEI	0.374697	1.0055	WB	0.913055
541	550	H-2-Kb	NTFYHKSKF	0.373473	1.012	WB	0.027289
2435	2444	H-2-Kb	RAHYNIVTF	0.366784	1.0477	WB	0.960634
385	394	H-2-Kb	VNFPSNGPV	0.363961	1.0628	WB	0.721251
771	780	H-2-Kb	GVYYVDYRL	0.35481	1.1096	WB	0.02527
1977	1986	H-2-Kb	LLYLQARGL	0.352718	1.1188	WB	0.054765
1986	1995	H-2-Kb	AVKTIQQHL	0.351139	1.1258	WB	0.0524
187	196	H-2-Kb	FSWERSLMF	0.349494	1.133	WB	0.022463
726	735	H-2-Kb	TLYPADGGL	0.348967	1.1354	WB	0.024542
1504	1513	H-2-Kb	ITENMHMKL	0.346692	1.1454	WB	0.308134
1686	1695	H-2-Kb	ILATSFLYM	0.345746	1.1496	WB	0.894584
1484	1493	H-2-Kb	FAYDILTTA	0.345255	1.1517	WB	0.892409
516	525	H-2-Kb	LSWERSLEF	0.344547	1.1548	WB	0.02289
2392	2401	H-2-Kb	TLFSFFAKS	0.339187	1.1785	WB	0.066211
1326	1335	H-2-Kb	QWPTLVTTL	0.334427	1.1994	WB	0.551198
1017	1027	H-2-Kb	KVVPFFEAKV	0.333367	1.2055	WB	0.960281
1879	1889	H-2-Kb	IVMNYIRNLD	0.333103	1.207	WB	0.025691
1370	1379	H-2-Kb	SVIKPEMKI	0.329063	1.2308	WB	0.204887
2385	2394	H-2-Kb	QSALLVPTL	0.326609	1.2452	WB	0.929778
1704	1713	H-2-Kb	GVVPILVEL	0.326483	1.2459	WB	0.024085
1232	1242	H-2-Kb	TVFQYGNRAF	0.32594	1.2491	WB	0.027399
1272	1281	H-2-Kb	TSFMYGSKT	0.319842	1.2849	WB	0.556844
166	176	H-2-Kb	RVFAKYPDHI	0.318288	1.294	WB	0.037795
1424	1433	H-2-Kb	ILTTVFQYM	0.31803	1.2956	WB	0.907556
978	987	H-2-Kb	LGMDELYKL	0.31538	1.3126	WB	0.074699
1282	1291	H-2-Kb	INHTQFDLV	0.31486	1.316	WB	0.043866
2428	2437	H-2-Kb	AVAKRFHRA	0.313094	1.3277	WB	0.03767
1225	1234	H-2-Kb	TEYDILTTV	0.308943	1.3552	WB	0.961901
1242	1251	H-2-Kb	TKYPAYDIL	0.307436	1.3652	WB	0.083994
1102	1111	H-2-Kb	VAPAELESI	0.306639	1.3705	WB	0.872162
452	461	H-2-Kb	GFYFVDRRL	0.303389	1.3921	WB	0.024889
413	422	H-2-Kb	SGLRGHSQM	0.302001	1.4013	WB	0.496161
1778	1787	H-2-Kb	KLVERWISV	0.301905	1.4019	WB	0.231024
1312	1321	H-2-Kb	TSFLYGSKT	0.300233	1.4128	WB	0.708097
223	233	H-2-Kb	VNFPPNGPVM	0.296574	1.4368	WB	0.799893
648	657	H-2-Kb	TFINHTQGI	0.294511	1.4503	WB	0.040266
2261	2270	H-2-Kb	QGFQSMYTF	0.290229	1.4783	WB	0.420536
1272	1282	H-2-Kb	TSFMYGSKTF	0.285079	1.5139	WB	0.752551
552	561	H-2-Kb	VNFPADGPI	0.283087	1.5291	WB	0.412175
674	683	H-2-Kb	TTYEDGGVL	0.282137	1.5364	WB	0.364818
2042	2051	H-2-Kb	TDFDQVRSL	0.279612	1.5556	WB	0.929516
4	14	H-2-Kb	RAFTKYPADI	0.276117	1.5823	WB	0.028451
704	713	H-2-Kb	VNFTSNGPV	0.273416	1.6033	WB	0.634879
23	32	H-2-Kb	EGYHWERSM	0.269127	1.6411	WB	0.114964
1863	1872	H-2-Kb	VSIPEIMQA	0.267983	1.6511	WB	0.03394
940	949	H-2-Kb	VLLPDNHYL	0.267852	1.6523	WB	0.449113
851	860	H-2-Kb	GNYKTRAEV	0.266914	1.6605	WB	0.578086
1312	1322	H-2-Kb	TSFLYGSKTF	0.26673	1.6621	WB	0.899892
1302	1311	H-2-Kb	TKYPEFDIL	0.26665	1.6628	WB	0.632394
966	975	H-2-Kb	VLLEFVTAA	0.266228	1.6665	WB	0.097133
212	221	H-2-Kb	DTFFNKVRF	0.264242	1.684	WB	0.024395
826	835	H-2-Kb	KQHDFFKSA	0.263865	1.6873	WB	0.432616
2041	2051	H-2-Kb	RTDFDQVRSL	0.263559	1.69	WB	0.929516
1905	1914	H-2-Kb	NLLTVHQNL	0.25869	1.7373	WB	0.178959
2237	2246	H-2-Kb	KILNVQKKL	0.25829	1.7413	WB	0.023037
2389	2398	H-2-Kb	LVPTLFSFF	0.254263	1.7816	WB	0.933822
1110	1119	H-2-Kb	ILLQHPNIF	0.250885	1.8143	WB	0.039717
2310	2319	H-2-Kb	VALPHRTAC	0.249386	1.8283	WB	0.976158
2343	2352	H-2-Kb	VPFHHGFGM	0.248908	1.8327	WB	0.411715
1319	1328	H-2-Kb	KTFINHTQW	0.248553	1.8361	WB	0.024949
826	836	H-2-Kb	KQHDFFKSAM	0.245212	1.8672	WB	0.073404
1342	1351	H-2-Kb	SRYPDGRML	0.244932	1.8698	WB	0.947654
385	395	H-2-Kb	VNFPSNGPVM	0.241249	1.9048	WB	0.763463
13	22	H-2-Kb	IQDYFKQTF	0.239531	1.923	WB	0.049103
2392	2403	H-2-Kb	TLFSFFAKSTL	0.239288	1.9255	WB	0.88536
2365	2375	H-2-Kb	VLMYRFEEEL	0.238777	1.931	WB	0.661318
1731	1741	H-2-Kb	ATYGKLTLKF	0.238768	1.9311	WB	0.402974
2436	2445	H-2-Kb	AHYNIVTFY	0.235652	1.9641	WB	0.198722
1755	1764	H-2-Kb	VTTLTYTLV	0.234675	1.9744	WB	0.051142
495	505	H-2-Kb	RVFTKYPEEI	0.234535	1.9759	WB	0.02533
167	176	H-2-Kb	VFAKYPDHI	0.234214	1.9793	WB	0.037795

## Sheet: H2-Db
N-term position	C-term position	MHC	Peptide	NetMHCpan score	% rank	Bind level	NetChop score
2435	2444	H-2-Db	RAHYNIVTF	0.912121	0.0101	SB	0.960634
369	378	H-2-Db	TSLQNGCLI	0.843071	0.0177	SB	0.969142
1908	1917	H-2-Db	TVHQNLPAL	0.764836	0.0328	SB	0.027277
1279	1288	H-2-Db	KTFINHTQF	0.654633	0.0574	SB	0.026911
2406	2415	H-2-Db	YDLSNLHEI	0.642209	0.0612	SB	0.598186
1420	1429	H-2-Db	FAYDILTTV	0.614595	0.0706	SB	0.783885
1102	1111	H-2-Db	VAPAELESI	0.612438	0.0713	SB	0.872162
92	101	H-2-Db	KGDVNMALL	0.604037	0.0743	SB	0.698597
1807	1816	H-2-Db	AAPSATSQL	0.592858	0.0783	SB	0.260823
864	873	H-2-Db	DTLVNRIEL	0.539633	0.1062	SB	0.912721
1872	1881	H-2-Db	GGWTNVNIV	0.528134	0.1143	SB	0.754101
1693	1702	H-2-Db	YMVSKGEEL	0.526546	0.1154	SB	0.334267
892	901	H-2-Db	YNSHNVYIM	0.488366	0.1468	SB	0.545233
1222	1231	H-2-Db	YGLTEYDIL	0.486907	0.1481	SB	0.095969
2347	2356	H-2-Db	HGFGMFTTL	0.475542	0.1571	SB	0.035811
2337	2346	H-2-Db	TAILSVVPF	0.463202	0.1666	SB	0.046918
1052	1061	H-2-Db	SGYVNNPEA	0.454296	0.1734	SB	0.061331
2058	2067	H-2-Db	QDIRNLAFL	0.397275	0.2363	SB	0.023521
2386	2395	H-2-Db	SALLVPTLF	0.395311	0.239	SB	0.082686
2111	2120	H-2-Db	KGPAPFYPL	0.394961	0.2394	SB	0.301388
1618	1627	H-2-Db	FAFDLVSHV	0.379214	0.2621	SB	0.952281
1861	1870	H-2-Db	AGVSIPEIM	0.374693	0.2689	SB	0.058387
530	539	H-2-Db	ASVSAHISL	0.37289	0.2717	SB	0.300424
1860	1869	H-2-Db	RAGVSIPEI	0.372194	0.2727	SB	0.503932
1201	1210	H-2-Db	IAVEVGEAV	0.361249	0.2893	SB	0.809546
2394	2403	H-2-Db	FSFFAKSTL	0.36115	0.2894	SB	0.88536
1274	1283	H-2-Db	FMYGSKTFI	0.357259	0.2953	SB	0.048644
940	949	H-2-Db	VLLPDNHYL	0.353908	0.3004	SB	0.449113
607	616	H-2-Db	KAAKEILEM	0.350313	0.3066	SB	0.029544
2434	2444	H-2-Db	HRAHYNIVTF	0.349457	0.308	SB	0.960634
201	210	H-2-Db	CIATNDITL	0.33827	0.3271	SB	0.763295
1383	1392	H-2-Db	RGTVNGHNF	0.33714	0.3291	SB	0.932832
1138	1147	H-2-Db	VVLEHGKTM	0.325187	0.3495	SB	0.062576
62	71	H-2-Db	NFPPNGPVM	0.32176	0.3553	SB	0.876643
224	233	H-2-Db	NFPPNGPVM	0.32176	0.3553	SB	0.799893
580	589	H-2-Db	GVLKGDVTM	0.32094	0.3567	SB	0.977679
1901	1910	H-2-Db	GDMSNLLTV	0.318588	0.3607	SB	0.598333
200	210	H-2-Db	VCIATNDITL	0.313595	0.3693	SB	0.763295
251	260	H-2-Db	GVLTGDITM	0.307132	0.3803	SB	0.844799
328	338	H-2-Db	KTFINHTQGI	0.303189	0.387	SB	0.040266
647	657	H-2-Db	KTFINHTQGI	0.303189	0.387	SB	0.040266
1484	1493	H-2-Db	FAYDILTTA	0.302147	0.3888	SB	0.892409
386	395	H-2-Db	NFPSNGPVM	0.295159	0.4011	SB	0.763463
2172	2181	H-2-Db	YGLNTNHRI	0.290918	0.4122	SB	0.899184
413	422	H-2-Db	SGLRGHSQM	0.28734	0.4215	SB	0.496161
2220	2229	H-2-Db	MGISQPTVV	0.285034	0.4276	SB	0.965562
385	395	H-2-Db	VNFPSNGPVM	0.280849	0.4385	SB	0.763463
1319	1328	H-2-Db	KTFINHTQW	0.279374	0.4424	SB	0.024949
1766	1775	H-2-Db	AGVEKALSL	0.276999	0.4486	SB	0.025612
1013	1022	H-2-Db	GAVGKVVPF	0.274686	0.4546	SB	0.483993
1261	1271	H-2-Db	FAKYPDFDIL	0.27412	0.4561	SB	0.616361
61	71	H-2-Db	VNFPPNGPVM	0.270344	0.466	SB	0.876643
223	233	H-2-Db	VNFPPNGPVM	0.270344	0.466	SB	0.799893
1872	1882	H-2-Db	GGWTNVNIVM	0.26873	0.4702	SB	0.02835
688	697	H-2-Db	TSLQDGCLI	0.260861	0.4907	SB	0.973261
2304	2313	H-2-Db	TGLPKGVAL	0.255777	0.5047	SB	0.094586
1363	1372	H-2-Db	AGVEKMVSV	0.255436	0.5058	SB	0.292874
783	792	H-2-Db	KEANNETYV	0.244315	0.5399	SB	0.025455
1278	1288	H-2-Db	SKTFINHTQF	0.234974	0.5686	SB	0.026911
1495	1504	H-2-Db	YMVGEDSVL	0.232944	0.5749	SB	0.545682
2161	2170	H-2-Db	MSVRLAEAM	0.228216	0.5894	SB	0.716956
1746	1755	H-2-Db	KLPVPWPTL	0.225512	0.5977	SB	0.95319
1818	1827	H-2-Db	RALEGIFEA	0.222447	0.6093	SB	0.064553
704	714	H-2-Db	VNFTSNGPVM	0.21587	0.6356	SB	0.338525
974	984	H-2-Db	AGITLGMDEL	0.211511	0.6531	SB	0.908309
1770	1780	H-2-Db	KALSLGVTKL	0.211182	0.6544	SB	0.750839
863	873	H-2-Db	GDTLVNRIEL	0.20884	0.6638	SB	0.912721
2214	2223	H-2-Db	RELLNSMGI	0.208496	0.6652	SB	0.025624
1427	1436	H-2-Db	TVFQYMVSL	0.208412	0.6655	SB	0.064783
2433	2444	H-2-Db	FHRAHYNIVTF	0.20769	0.6684	SB	0.960634
2135	2145	H-2-Db	YALVPGTIAF	0.206437	0.6734	SB	0.097644
2130	2139	H-2-Db	KAMKRYALV	0.205461	0.6773	SB	0.033078
1577	1588	H-2-Db	YMDGSVNGHEF	0.204402	0.6815	SB	0.071482
2068	2077	H-2-Db	IAYNTLLRI	0.200882	0.6956	SB	0.096001
2008	2018	H-2-Db	RPSDSNAVSL	0.200163	0.6985	SB	0.850713
1234	1243	H-2-Db	FQYGNRAFT	0.199491	0.7017	SB	0.863313
1285	1294	H-2-Db	TQFDLVSHV	0.196902	0.7164	SB	0.966116
2196	2205	H-2-Db	GALFIGVAV	0.196759	0.7172	SB	0.770427
2331	2340	H-2-Db	NQIIPDTAI	0.195345	0.7253	SB	0.959049
1789	1798	H-2-Db	VADDPNNYL	0.195163	0.7263	SB	0.960258
2219	2228	H-2-Db	SMGISQPTV	0.193788	0.7341	SB	0.599208
1532	1541	H-2-Db	KPYEGTQTM	0.191819	0.7453	SB	0.919295
1662	1671	H-2-Db	KPYEGTQTM	0.191819	0.7453	SB	0.735947
1704	1713	H-2-Db	GVVPILVEL	0.190735	0.7514	SB	0.024085
2135	2144	H-2-Db	YALVPGTIA	0.18688	0.7733	SB	0.971327
1254	1263	H-2-Db	FHYGNRVFA	0.186828	0.7736	SB	0.818576
2136	2145	H-2-Db	ALVPGTIAF	0.186763	0.774	SB	0.097644
2153	2162	H-2-Db	ITYAEYFEM	0.184958	0.7842	SB	0.046804
1167	1176	H-2-Db	GGVVFVDEV	0.182723	0.7969	SB	0.033392
60	71	H-2-Db	GVNFPPNGPVM	0.1821	0.8005	SB	0.876643
222	233	H-2-Db	GVNFPPNGPVM	0.1821	0.8005	SB	0.799893
2405	2415	H-2-Db	KYDLSNLHEI	0.181361	0.8054	SB	0.598186
1581	1590	H-2-Db	SVNGHEFTI	0.180208	0.8129	SB	0.025533
2350	2359	H-2-Db	GMFTTLGYL	0.178991	0.8209	SB	0.170942
1299	1308	H-2-Db	RVFTKYPEF	0.177028	0.8337	SB	0.02342
2261	2270	H-2-Db	QGFQSMYTF	0.174586	0.8497	SB	0.420536
1110	1119	H-2-Db	ILLQHPNIF	0.170586	0.8758	SB	0.039717
1279	1290	H-2-Db	KTFINHTQFDL	0.170212	0.8783	SB	0.180436
1871	1881	H-2-Db	AGGWTNVNIV	0.16726	0.8976	SB	0.754101
2009	2018	H-2-Db	PSDSNAVSL	0.165948	0.9075	SB	0.850713
970	979	H-2-Db	FVTAAGITL	0.164921	0.9156	SB	0.05083
355	364	H-2-Db	TTYEDGGVL	0.164824	0.9164	SB	0.364818
674	683	H-2-Db	TTYEDGGVL	0.164824	0.9164	SB	0.364818
1447	1456	H-2-Db	EGNVNGHQF	0.163437	0.9274	SB	0.684143
2400	2409	H-2-Db	STLIDKYDL	0.160892	0.9476	SB	0.050249
384	395	H-2-Db	GVNFPSNGPVM	0.158283	0.9684	SB	0.763463
150	159	H-2-Db	NAVARYSML	0.156917	0.9792	SB	0.053322
2172	2182	H-2-Db	YGLNTNHRIV	0.15634	0.9838	SB	0.388464
378	388	H-2-Db	YNVKINGVNF	0.156159	0.9852	SB	0.029812
2101	2110	H-2-Db	RTMEDAKNI	0.155799	0.9881	SB	0.925202
1556	1565	H-2-Db	ILATSFMYM	0.155477	0.9907	SB	0.570496
641	650	H-2-Db	VAHSGSKTF	0.153666	1.0062	WB	0.756096
1686	1695	H-2-Db	ILATSFLYM	0.152639	1.0163	WB	0.894584
1314	1323	H-2-Db	FLYGSKTFI	0.151951	1.023	WB	0.046969
1383	1393	H-2-Db	RGTVNGHNFV	0.151498	1.0275	WB	0.959764
9	18	H-2-Db	YPADIQDYF	0.150938	1.0329	WB	0.726223
1502	1511	H-2-Db	VLITENMHM	0.147331	1.0683	WB	0.397882
1207	1216	H-2-Db	EAVAKRFHL	0.146403	1.0774	WB	0.100347
705	714	H-2-Db	NFTSNGPVM	0.146231	1.0791	WB	0.338525
2385	2394	H-2-Db	QSALLVPTL	0.145705	1.0842	WB	0.929778
2066	2075	H-2-Db	LGIAYNTLL	0.144845	1.0927	WB	0.046007
1488	1497	H-2-Db	ILTTAFHYM	0.142609	1.1141	WB	0.94119
2332	2341	H-2-Db	QIIPDTAIL	0.14184	1.1214	WB	0.04211
1789	1799	H-2-Db	VADDPNNYLF	0.141726	1.1225	WB	0.029999
1860	1870	H-2-Db	RAGVSIPEIM	0.140619	1.133	WB	0.058387
1596	1605	H-2-Db	RPYEGHQEM	0.14061	1.1331	WB	0.037272
1102	1112	H-2-Db	VAPAELESIL	0.139651	1.1422	WB	0.943102
1157	1166	H-2-Db	SQVTTAKKL	0.139638	1.1423	WB	0.040331
1420	1430	H-2-Db	FAYDILTTVF	0.138096	1.157	WB	0.03404
1225	1234	H-2-Db	TEYDILTTV	0.135408	1.1825	WB	0.961901
1252	1261	H-2-Db	TAFHYGNRV	0.135114	1.1853	WB	0.84927
2366	2375	H-2-Db	LMYRFEEEL	0.134544	1.1907	WB	0.661318
2395	2404	H-2-Db	SFFAKSTLI	0.13442	1.1919	WB	0.026434
1484	1494	H-2-Db	FAYDILTTAF	0.13298	1.2063	WB	0.069017
2202	2211	H-2-Db	VAVAPANDI	0.131385	1.2233	WB	0.924098
732	743	H-2-Db	GGLEGRNDMAL	0.131237	1.2249	WB	0.233335
2435	2445	H-2-Db	RAHYNIVTFY	0.131126	1.2261	WB	0.198722
613	622	H-2-Db	LEMPGDHYI	0.130822	1.2294	WB	0.102997
1360	1369	H-2-Db	VSTAGVEKM	0.13028	1.2352	WB	0.424687
1325	1335	H-2-Db	TQWPTLVTTL	0.130128	1.2368	WB	0.551198
89	98	H-2-Db	GVLKGDVNM	0.130026	1.2379	WB	0.843934
946	955	H-2-Db	HYLSTQSAL	0.128542	1.2538	WB	0.07021
910	919	H-2-Db	VNFKIRHNI	0.12685	1.2719	WB	0.028429
207	216	H-2-Db	ITLKGDTFF	0.12609	1.28	WB	0.051909
2095	2104	H-2-Db	MLIHIGRTM	0.126073	1.2802	WB	0.028745
529	539	H-2-Db	SASVSAHISL	0.125325	1.2882	WB	0.300424
1559	1568	H-2-Db	TSFMYMVSV	0.123618	1.309	WB	0.075071
2182	2191	H-2-Db	VCSENSLQF	0.122963	1.3188	WB	0.114376
399	408	H-2-Db	LGWEASTEM	0.122211	1.3301	WB	0.662743
83	92	H-2-Db	KMYVRDGVL	0.121904	1.3347	WB	0.318695
2065	2074	H-2-Db	FLGIAYNTL	0.120598	1.3542	WB	0.821566
2233	2242	H-2-Db	KGLQKILNV	0.120087	1.3619	WB	0.163013
2222	2231	H-2-Db	ISQPTVVFV	0.117642	1.3985	WB	0.111226
2142	2152	H-2-Db	IAFTDAHIEV	0.116978	1.4084	WB	0.025711
890	900	H-2-Db	YNYNSHNVYI	0.116765	1.4115	WB	0.747104
1907	1917	H-2-Db	LTVHQNLPAL	0.114794	1.4409	WB	0.027277
2094	2104	H-2-Db	RMLIHIGRTM	0.112662	1.4727	WB	0.028745
212	221	H-2-Db	DTFFNKVRF	0.112623	1.4733	WB	0.024395
2173	2182	H-2-Db	GLNTNHRIV	0.1122	1.4796	WB	0.388464
171	180	H-2-Db	YPDHIPDYF	0.111798	1.4856	WB	0.803469
1552	1562	H-2-Db	FAFDILATSF	0.111543	1.4894	WB	0.163162
1682	1692	H-2-Db	FAFDILATSF	0.111543	1.4894	WB	0.590147
1618	1628	H-2-Db	FAFDLVSHVF	0.110821	1.5002	WB	0.024895
1869	1878	H-2-Db	MQAGGWTNV	0.110789	1.5008	WB	0.023667
2191	2200	H-2-Db	FMPVLGALF	0.110237	1.5112	WB	0.631056
1806	1816	H-2-Db	VAAPSATSQL	0.110022	1.5153	WB	0.260823
1566	1575	H-2-Db	SVIKPEMKM	0.109929	1.517	WB	0.119874
2071	2080	H-2-Db	NTLLRIAEI	0.109641	1.5225	WB	0.150606
379	388	H-2-Db	NVKINGVNF	0.109327	1.5284	WB	0.029812
2444	2453	H-2-Db	YPYDVPDYA	0.109181	1.5312	WB	NA
1100	1111	H-2-Db	YQVAPAELESI	0.107993	1.5536	WB	0.872162
2321	2330	H-2-Db	FSHARDPIF	0.107836	1.5566	WB	0.024
1822	1831	H-2-Db	GIFEATHRL	0.107534	1.5623	WB	0.709854
993	1002	H-2-Db	YGLTETTSA	0.103865	1.6265	WB	0.972401
2258	2267	H-2-Db	TDYQGFQSM	0.103702	1.6291	WB	0.969902
743	752	H-2-Db	KLVGGSHLI	0.103579	1.6311	WB	0.195333
1474	1483	H-2-Db	LVVKEGAPL	0.102741	1.6443	WB	0.065247
245	254	H-2-Db	KMYLRDGVL	0.101115	1.6701	WB	0.025594
1385	1394	H-2-Db	TVNGHNFVI	0.100476	1.6802	WB	0.026671
1446	1456	H-2-Db	MEGNVNGHQF	0.099943	1.6886	WB	0.684143
1262	1271	H-2-Db	AKYPDFDIL	0.099841	1.6902	WB	0.616361
1610	1619	H-2-Db	MAEGGPMPF	0.09888	1.7071	WB	0.030734
1560	1569	H-2-Db	SFMYMVSVI	0.098608	1.7128	WB	0.294507
1608	1617	H-2-Db	VTMAEGGPM	0.098279	1.7196	WB	0.028313
92	102	H-2-Db	KGDVNMALLL	0.09781	1.7294	WB	0.024131
1494	1503	H-2-Db	HYMVGEDSV	0.097786	1.7299	WB	0.779886
1602	1611	H-2-Db	QEMTLRVTM	0.097665	1.7324	WB	0.891822
767	776	H-2-Db	LKMPGVYYV	0.097469	1.7365	WB	0.158977
2208	2217	H-2-Db	NDIYNEREL	0.097193	1.7422	WB	0.860801
1384	1393	H-2-Db	GTVNGHNFV	0.096932	1.7476	WB	0.959764
2207	2217	H-2-Db	ANDIYNEREL	0.096745	1.7515	WB	0.860801
749	758	H-2-Db	HLIANIKTT	0.095982	1.7674	WB	0.97465
890	901	H-2-Db	YNYNSHNVYIM	0.095824	1.7706	WB	0.545233
2049	2058	H-2-Db	SLMENSDRC	0.095408	1.7793	WB	0.02983
528	537	H-2-Db	GSASVSAHI	0.094976	1.7883	WB	0.026359
1876	1885	H-2-Db	NVNIVMNYI	0.094951	1.7888	WB	0.319115
1700	1709	H-2-Db	ELFTGVVPI	0.094798	1.792	WB	0.953619
2368	2377	H-2-Db	YRFEEELFL	0.094137	1.8058	WB	0.210457
45	54	H-2-Db	ISMRGDCFF	0.093224	1.8253	WB	0.961645
732	741	H-2-Db	GGLEGRNDM	0.092578	1.8391	WB	0.08693
160	169	H-2-Db	SQAKGNRVF	0.092304	1.845	WB	0.130953
500	509	H-2-Db	YPEEIPDYF	0.092147	1.8483	WB	0.893472
1322	1331	H-2-Db	INHTQWPTL	0.091008	1.8726	WB	0.504992
1790	1799	H-2-Db	ADDPNNYLF	0.090817	1.8767	WB	0.029999
469	478	H-2-Db	ETYVEQHEM	0.090669	1.8798	WB	0.677478
1383	1394	H-2-Db	RGTVNGHNFVI	0.090438	1.8848	WB	0.026671
1239	1248	H-2-Db	RAFTKYPAY	0.089898	1.8963	WB	0.029773
1449	1458	H-2-Db	NVNGHQFVI	0.089397	1.9076	WB	0.02537
1760	1769	H-2-Db	YTLVSTAGV	0.089377	1.9081	WB	0.034501
839	848	H-2-Db	YVQERTIFF	0.089285	1.9103	WB	0.166158
1132	1141	H-2-Db	ELPAAVVVL	0.089079	1.9151	WB	0.061392
1563	1573	H-2-Db	YMVSVIKPEM	0.086558	1.974	WB	0.346679
1415	1425	H-2-Db	GAPLPFAYDI	0.086376	1.9783	WB	0.584397
1479	1489	H-2-Db	GAPLPFAYDI	0.086376	1.9783	WB	0.585273
166	176	H-2-Db	RVFAKYPDHI	0.086335	1.9792	WB	0.037795
1513	1524	H-2-Db	YMEGTVNDHHF	0.085991	1.9873	WB	0.968607
1991	2000	H-2-Db	QQHLGQLNM	0.085937	1.9885	WB	0.973413
2151	2160	H-2-Db	VDITYAEYF	0.08588	1.9899	WB	0.02338
