# Supplementary material for: A mouse model that is immunologically tolerant to reporter and modifier proteins
Source: Commun Biol. 2020 May 29;3:273. doi: 10.1038/s42003-020-0979-0 (PMC7260180; doi:10.1038/s42003-020-0979-0)
Supplement: Supplementary file 4 — Supplementary Data 2 [file 42003_2020_979_MOESM4_ESM.xlsx]

## Sheet: Thymus
GeneID	logFC	logCPM	F	PValue	FDR
Tol	9.77384	3.77281	1451.61	4.55528e-14	7.59228e-10
ENSMUSG00000107023	0.555801	5.22135	62.9018	3.67418e-06	0.0169657
ENSMUSG00000040410	0.734632	3.9769	62.63	3.75754e-06	0.0169657
ENSMUSG00000079110	0.51531	5.81741	58.7917	5.20534e-06	0.0169657
ENSMUSG00000025316	-1.11687	5.28181	69.0415	5.37726e-06	0.0169657
ENSMUSG00000033863	-0.82173	3.82455	56.983	6.10754e-06	0.0169657
ENSMUSG00000028015	0.644273	5.40114	52.6005	9.16294e-06	0.0216113
ENSMUSG00000059336	0.687634	4.21702	51.3174	1.03732e-05	0.0216113
ENSMUSG00000027165	0.909017	4.47789	48.864	1.66867e-05	0.0300166
ENSMUSG00000040612	-1.78816	1.39214	45.8437	1.81537e-05	0.0300166
ENSMUSG00000045868	-0.628548	5.85202	45.2414	2.04948e-05	0.0300166
ENSMUSG00000073403	0.72117	4.5916	44.2387	2.16115e-05	0.0300166
ENSMUSG00000022652	0.932214	3.54507	40.8196	3.3305e-05	0.0412816
ENSMUSG00000046671	0.401476	5.70868	40.1109	3.46758e-05	0.0412816
ENSMUSG00000045392	-0.532387	3.95962	38.7931	4.06534e-05	0.0433632
ENSMUSG00000020023	-0.424963	5.85724	38.5998	4.16278e-05	0.0433632
ENSMUSG00000054517	-0.524873	4.66363	37.6338	4.69239e-05	0.0460047
ENSMUSG00000024776	0.347915	6.09732	36.2093	5.62354e-05	0.0482688
ENSMUSG00000024330	-0.462384	3.99986	35.8534	5.88869e-05	0.0482688
ENSMUSG00000042851	0.85308	4.01639	37.0298	6.08938e-05	0.0482688
ENSMUSG00000091876	0.37228	6.2163	35.0831	6.51428e-05	0.0482688
ENSMUSG00000022403	-0.425381	7.46855	34.4718	7.06613e-05	0.0482688
ENSMUSG00000020268	0.836181	3.28459	34.3264	7.20533e-05	0.0482688
ENSMUSG00000041992	-0.44385	5.25153	34.2946	7.23621e-05	0.0482688
ENSMUSG00000039480	0.412624	5.04483	34.2149	7.3142e-05	0.0482688
ENSMUSG00000034810	-0.661377	2.93221	33.9998	7.52978e-05	0.0482688
ENSMUSG00000035021	-0.452173	6.51586	33.2208	8.37478e-05	0.0515617
ENSMUSG00000019916	-0.473159	5.35081	32.9765	8.66218e-05	0.0515617
ENSMUSG00000064090	0.535827	4.51493	32.6678	9.04199e-05	0.0519665
ENSMUSG00000057606	0.331511	7.41105	32.191	9.66734e-05	0.0537085
ENSMUSG00000020893	-0.386231	5.3461	31.6122	0.000104954	0.0554269
ENSMUSG00000026353	-0.303648	6.86897	31.3398	0.000109137	0.0554269
ENSMUSG00000041231	0.423876	5.05763	31.2863	0.000109981	0.0554269
ENSMUSG00000082908	0.462632	4.18096	30.466	0.000123923	0.0554269
ENSMUSG00000055675	-0.535631	6.39402	31.4012	0.000127466	0.0554269
ENSMUSG00000034271	-0.768317	2.31793	30.1018	0.000130767	0.0554269
ENSMUSG00000020176	-0.527156	3.23849	29.6967	0.000138902	0.0554269
ENSMUSG00000031516	0.373554	5.91593	29.6359	0.000140173	0.0554269
ENSMUSG00000029321	-1.90123	-0.619455	29.5246	0.000142535	0.0554269
ENSMUSG00000016918	-0.482367	4.80064	29.3598	0.000146119	0.0554269
ENSMUSG00000032712	-0.353287	6.8944	29.1253	0.000151401	0.0554269
ENSMUSG00000040557	0.710742	4.03437	29.4828	0.000152085	0.0554269
ENSMUSG00000095463	0.3538	6.23002	29.0437	0.000153291	0.0554269
ENSMUSG00000041975	0.331358	5.33695	29.0427	0.000153315	0.0554269
ENSMUSG00000067750	-0.858213	1.98307	28.7989	0.000159128	0.0554269
ENSMUSG00000034101	-0.316384	5.81725	28.6282	0.000163353	0.0554269
ENSMUSG00000029432	0.450314	5.45114	28.5425	0.000165521	0.0554269
ENSMUSG00000094117	-2.3223	-0.789175	28.5279	0.000165894	0.0554269
ENSMUSG00000028228	-0.315781	6.20399	28.4808	0.000167104	0.0554269
ENSMUSG00000038871	0.360408	5.23631	28.2016	0.000174491	0.0554269
ENSMUSG00000040738	-0.352944	6.04153	28.0066	0.000179876	0.0554269
ENSMUSG00000001774	-0.450381	7.01379	27.8935	0.00018309	0.0554269
ENSMUSG00000032763	0.401631	6.88011	27.7756	0.00018651	0.0554269
ENSMUSG00000050533	-1.26501	1.6265	27.5724	0.000192579	0.0554269
ENSMUSG00000006705	-0.334949	6.5529	27.4758	0.000195546	0.0554269
ENSMUSG00000039831	-0.422374	4.12029	27.3857	0.00019836	0.0554269
ENSMUSG00000036412	-0.386452	5.73179	27.3775	0.000198619	0.0554269
ENSMUSG00000079418	0.515901	4.80402	27.3388	0.000199845	0.0554269
ENSMUSG00000097891	1.00143	2.43306	27.2728	0.000201955	0.0554269
ENSMUSG00000021973	0.363259	5.90045	27.2672	0.000202136	0.0554269
ENSMUSG00000002031	0.418192	4.85144	27.1563	0.000205742	0.0554269
ENSMUSG00000069094	-0.300357	6.0936	27.0766	0.000208385	0.0554269
ENSMUSG00000003746	-0.357367	7.10543	26.9815	0.000211584	0.0554269
ENSMUSG00000031776	0.455878	6.13457	27.0594	0.00021328	0.0554269
ENSMUSG00000026017	0.456248	4.30801	26.7905	0.000218191	0.0554269
ENSMUSG00000015656	-0.560429	11.0012	26.7351	0.00022015	0.0554269
ENSMUSG00000078517	0.282073	5.85777	26.5614	0.000226432	0.0554269
ENSMUSG00000073490	-0.550538	4.09656	26.5403	0.000227207	0.0554269
ENSMUSG00000021417	0.329264	6.38211	26.4677	0.000229907	0.0554269
ENSMUSG00000072553	0.446668	4.38479	26.3912	0.000232789	0.0554269
ENSMUSG00000034473	0.437202	3.94143	26.2969	0.000236401	0.0554942
ENSMUSG00000059146	0.278669	5.95117	26.1444	0.000242383	0.0555372
ENSMUSG00000035133	-0.383989	5.3518	26.1214	0.0002433	0.0555372
ENSMUSG00000030954	0.418687	3.64067	25.8278	0.000255371	0.0555372
ENSMUSG00000006362	-0.408983	6.14074	25.6924	0.000261173	0.0555372
ENSMUSG00000031274	-0.709322	1.96322	25.645	0.000263239	0.0555372
ENSMUSG00000029657	-1.2114	6.65705	38.1593	0.00026883	0.0555372
ENSMUSG00000027933	-0.318362	6.44681	25.4803	0.000270572	0.0555372
ENSMUSG00000026365	-0.618664	4.63582	25.946	0.000273255	0.0555372
ENSMUSG00000046982	-0.452366	5.41999	25.2955	0.000279083	0.0555372
ENSMUSG00000090877	-0.624574	4.51306	25.7066	0.000282521	0.0555372
ENSMUSG00000096255	0.596636	5.98726	27.4427	0.000283455	0.0555372
ENSMUSG00000032298	0.56278	5.09168	25.6112	0.000286926	0.0555372
ENSMUSG00000076621	-1.12491	2.02939	25.2797	0.000287969	0.0555372
ENSMUSG00000070544	-0.385182	7.82502	25.0681	0.00028999	0.0555372
ENSMUSG00000022665	-0.642494	3.74296	25.0274	0.000291994	0.0555372
ENSMUSG00000040174	0.523073	4.43282	25.0084	0.000292939	0.0555372
ENSMUSG00000078656	0.455246	5.82976	25.0025	0.000293231	0.0555372
ENSMUSG00000030055	-0.323476	5.82533	24.8895	0.000298907	0.0555878
ENSMUSG00000040254	-1.03131	1.35502	24.8537	0.000300731	0.0555878
ENSMUSG00000054942	0.355005	7.90067	24.7998	0.000303503	0.0555878
ENSMUSG00000086580	-0.560895	3.74839	24.6952	0.000308971	0.0559742
ENSMUSG00000022014	0.306638	7.21819	24.6028	0.000313896	0.056255
ENSMUSG00000060791	0.428489	7.90412	24.472	0.000321025	0.0565404
ENSMUSG00000111469	0.47357	3.82289	24.4075	0.00032461	0.0565404
ENSMUSG00000026765	0.483703	4.53101	24.3886	0.000325666	0.0565404
ENSMUSG00000019823	0.27294	6.99049	24.2547	0.000333291	0.0572676
ENSMUSG00000040785	-0.364153	7.55567	24.1661	0.000338447	0.0575602
ENSMUSG00000030556	0.436144	4.30853	23.9842	0.000349324	0.0586306
ENSMUSG00000027381	-0.283923	6.54713	23.9442	0.000351777	0.0586306
ENSMUSG00000057058	0.300191	7.84697	23.8269	0.000359068	0.0592534
ENSMUSG00000024900	-0.529474	6.90051	25.1608	0.00036985	0.0604342
ENSMUSG00000060376	0.374914	5.37515	23.6004	0.000373656	0.0604417
ENSMUSG00000020288	-0.442848	4.87795	23.4124	0.000386286	0.0604417
ENSMUSG00000063317	-0.467819	5.70285	23.6368	0.00038697	0.0604417
ENSMUSG00000071342	0.630682	2.37693	23.3733	0.000388979	0.0604417
ENSMUSG00000022223	1.15189	3.15463	26.2963	0.00039096	0.0604417
ENSMUSG00000033777	-0.638735	2.71817	23.2496	0.00039763	0.0604417
ENSMUSG00000026657	-0.384318	5.57788	23.2326	0.000398837	0.0604417
ENSMUSG00000039834	-0.450609	6.0612	23.6226	0.000400961	0.0604417
ENSMUSG00000081094	0.363639	7.68596	23.146	0.000405049	0.0604417
ENSMUSG00000014039	-0.572014	5.27583	24.072	0.000416885	0.0604417
ENSMUSG00000044749	-1.25865	0.478122	22.9754	0.000417624	0.0604417
ENSMUSG00000019738	0.490828	4.05572	22.9584	0.000418903	0.0604417
ENSMUSG00000012076	0.36033	5.43557	22.9524	0.000419353	0.0604417
ENSMUSG00000034771	-0.500547	4.12368	22.9351	0.000420666	0.0604417
ENSMUSG00000039089	-0.325568	5.85185	22.8632	0.000426148	0.060706
ENSMUSG00000001065	-0.344684	5.48623	22.7017	0.000438767	0.061974
ENSMUSG00000028568	0.355418	5.64297	22.6343	0.000444159	0.0622084
ENSMUSG00000103897	-1.64262	-0.441585	22.5171	0.000453726	0.0627855
ENSMUSG00000038622	0.415484	5.22646	22.4475	0.000459527	0.0627855
ENSMUSG00000038141	0.320233	5.71122	22.372	0.000465907	0.0627855
ENSMUSG00000026042	-0.474549	4.43516	22.291	0.000472875	0.0627855
ENSMUSG00000028780	-0.97395	1.99186	22.2896	0.000472998	0.0627855
ENSMUSG00000079491	0.53547	6.02419	23.9031	0.000475493	0.0627855
ENSMUSG00000034285	0.460102	5.08556	22.2279	0.000478386	0.0627855
ENSMUSG00000042213	0.792836	3.28377	22.8015	0.000478416	0.0627855
ENSMUSG00000037001	-0.393076	5.23285	22.1326	0.000486849	0.0633931
ENSMUSG00000037463	0.607123	2.24074	22.0764	0.000491918	0.0635566
ENSMUSG00000057572	0.354111	5.10914	21.8621	0.000511842	0.064826
ENSMUSG00000014232	0.491101	4.77397	21.7922	0.000518541	0.064826
ENSMUSG00000037628	0.553702	3.33433	21.758	0.000521852	0.064826
ENSMUSG00000022510	-0.392009	5.75559	21.7273	0.00052485	0.064826
ENSMUSG00000064354	0.548353	11.1126	22.0325	0.000526907	0.064826
ENSMUSG00000023036	0.899202	3.2713	23.0979	0.000530258	0.064826
ENSMUSG00000026623	-0.306371	6.2264	21.647	0.00053279	0.064826
ENSMUSG00000022865	-0.526715	3.4857	21.6463	0.000532859	0.064826
ENSMUSG00000024789	-0.271571	7.2911	21.4246	0.000555505	0.0668328
ENSMUSG00000042406	0.322313	6.92358	21.3687	0.000561384	0.0668328
ENSMUSG00000030276	-0.546182	3.9529	21.338	0.000564655	0.0668328
ENSMUSG00000055172	-0.491038	4.30295	21.3311	0.000565394	0.0668328
ENSMUSG00000045954	-0.768962	2.83767	21.1738	0.000582493	0.0683691
ENSMUSG00000053841	-0.274116	7.25279	20.9973	0.000602397	0.0696865
ENSMUSG00000072946	0.353308	5.16475	20.9239	0.000610909	0.0696865
ENSMUSG00000031538	-0.543522	3.18248	20.9212	0.000611226	0.0696865
ENSMUSG00000026288	-0.300738	7.12612	20.9072	0.000612864	0.0696865
ENSMUSG00000015355	0.302952	5.81287	20.8686	0.000617416	0.0696865
ENSMUSG00000021285	-0.32166	6.11089	20.8493	0.000619709	0.0696865
ENSMUSG00000090210	-0.695837	2.05557	20.7871	0.000627159	0.0696865
ENSMUSG00000031749	-0.358088	4.87325	20.787	0.000627166	0.0696865
ENSMUSG00000028549	0.553116	3.43029	20.7225	0.000634995	0.0700891
ENSMUSG00000028104	0.386745	4.56931	20.6071	0.0006493	0.0710817
ENSMUSG00000048490	-0.339102	7.52442	20.517	0.000660724	0.0710817
ENSMUSG00000004071	0.300093	6.22523	20.4937	0.000663722	0.0710817
ENSMUSG00000033752	0.800694	1.64581	20.4254	0.000672586	0.0710817
ENSMUSG00000013584	-1.42142	1.22921	21.0673	0.000674954	0.0710817
ENSMUSG00000002395	0.311046	5.88246	20.3424	0.000683543	0.0710817
ENSMUSG00000030016	-0.308598	7.48127	20.341	0.00068373	0.0710817
ENSMUSG00000029071	-0.3032	5.76643	20.2911	0.000690429	0.0710817
ENSMUSG00000022146	-0.468963	4.41816	20.2732	0.000692846	0.0710817
ENSMUSG00000096210	0.515348	6.16901	21.7972	0.000695938	0.0710817
ENSMUSG00000061315	0.384795	8.52086	20.2033	0.000702383	0.0710817
ENSMUSG00000003882	-0.346579	6.05769	20.1803	0.000705556	0.0710817
ENSMUSG00000027171	-0.496488	3.53996	20.163	0.00070795	0.0710817
ENSMUSG00000029328	0.367937	7.93226	20.1552	0.000709035	0.0710817
ENSMUSG00000076757	-0.38882	4.59937	20.0377	0.000725609	0.0710817
ENSMUSG00000021772	0.381751	3.68052	20.0287	0.000726897	0.0710817
ENSMUSG00000034634	0.340366	7.84788	20.012	0.000729292	0.0710817
ENSMUSG00000015943	0.704428	2.51315	19.9856	0.000733103	0.0710817
ENSMUSG00000072694	0.445391	4.45161	19.9792	0.000734019	0.0710817
ENSMUSG00000020422	-0.292445	7.075	19.9784	0.000734137	0.0710817
ENSMUSG00000044452	-0.325589	5.69845	19.9679	0.000735667	0.0710817
ENSMUSG00000054693	-0.290293	7.65321	19.916	0.000743248	0.0710817
ENSMUSG00000056629	0.372512	4.54752	19.8874	0.000747468	0.0710817
ENSMUSG00000033149	-0.662889	2.61588	19.8808	0.000748447	0.0710817
ENSMUSG00000041679	1.00788	2.26474	20.3373	0.000750607	0.0710817
ENSMUSG00000022801	-0.326853	6.72453	19.7258	0.000771824	0.0724005
ENSMUSG00000095865	0.425791	7.17525	20.022	0.000775538	0.0724005
ENSMUSG00000007655	-0.670296	4.31972	20.9284	0.000781458	0.0724005
ENSMUSG00000009079	0.320954	9.09498	19.6606	0.000781909	0.0724005
ENSMUSG00000028332	0.731288	2.95369	19.6137	0.000789267	0.0724504
ENSMUSG00000019461	0.333934	5.79346	19.572	0.000795874	0.0724504
ENSMUSG00000019846	-0.620986	3.25387	19.5521	0.000799049	0.0724504
ENSMUSG00000067719	0.507602	6.16963	21.0161	0.000804814	0.0724504
ENSMUSG00000061518	0.342446	6.58254	19.4924	0.00080867	0.0724504
ENSMUSG00000049164	-0.29137	6.16423	19.4618	0.000813653	0.0724504
ENSMUSG00000006717	0.420919	4.54564	19.418	0.000820835	0.0724504
ENSMUSG00000044734	0.291766	5.27043	19.3432	0.000833296	0.0724504
ENSMUSG00000017716	0.429801	6.86721	19.8413	0.000833364	0.0724504
ENSMUSG00000022685	0.36847	5.36915	19.3383	0.000834117	0.0724504
ENSMUSG00000028295	0.598875	3.69439	19.3318	0.000835213	0.0724504
ENSMUSG00000033885	-0.301095	5.35818	19.2868	0.000842822	0.0724504
ENSMUSG00000041126	0.470374	7.03778	20.2196	0.000844926	0.0724504
ENSMUSG00000092541	0.807885	1.04997	19.2586	0.000847648	0.0724504
ENSMUSG00000042423	-0.336576	7.44278	19.2308	0.000852419	0.0724504
ENSMUSG00000014778	-0.337434	5.01379	19.2083	0.000856321	0.0724504
ENSMUSG00000075229	0.500058	3.68632	19.2081	0.000856347	0.0724504
ENSMUSG00000047989	0.290546	5.86077	19.1474	0.000866951	0.0726752
ENSMUSG00000038233	-1.30738	-0.634203	19.143	0.000867724	0.0726752
ENSMUSG00000036501	-0.353799	6.49587	19.1137	0.000872893	0.0727425
ENSMUSG00000009681	-0.281635	5.75963	19.0768	0.00087947	0.072926
ENSMUSG00000035992	-0.311084	5.69628	18.9799	0.000896998	0.0736485
ENSMUSG00000039018	0.420078	3.62936	18.971	0.000898643	0.0736485
ENSMUSG00000094111	-0.59187	3.14898	18.9557	0.00090144	0.0736485
ENSMUSG00000095677	0.485657	4.80647	18.9498	0.00090766	0.073795
ENSMUSG00000001018	0.296695	5.07549	18.8575	0.000919746	0.0740746
ENSMUSG00000059669	0.302778	5.09978	18.8562	0.000919988	0.0740746
ENSMUSG00000034833	-0.250817	6.557	18.7844	0.00093364	0.0748124
ENSMUSG00000062031	0.303056	5.20603	18.7106	0.000947911	0.0755925
ENSMUSG00000042599	-0.278963	6.53289	18.5952	0.000970767	0.0768482
ENSMUSG00000033855	-0.557533	3.85798	18.5847	0.000972879	0.0768482
ENSMUSG00000031502	-0.36369	6.40396	18.5561	0.000978659	0.0769401
ENSMUSG00000074227	0.357464	7.79354	18.5324	0.000983462	0.0769547
ENSMUSG00000082691	0.367226	5.29195	18.5078	0.000988488	0.0769866
ENSMUSG00000036435	0.331466	5.32228	18.475	0.000995235	0.0770254
ENSMUSG00000028013	0.351947	5.03052	18.4476	0.00100092	0.0770254
ENSMUSG00000035048	0.378804	4.28968	18.4384	0.00100285	0.0770254
ENSMUSG00000056153	-0.276604	5.21544	18.385	0.00101404	0.0770777
ENSMUSG00000004655	-0.371335	5.65275	18.3158	0.00102879	0.0770777
ENSMUSG00000071302	0.241576	5.64106	18.3146	0.00102905	0.0770777
ENSMUSG00000053012	0.266659	6.06265	18.3038	0.00103138	0.0770777
ENSMUSG00000067547	0.489595	3.98896	18.298	0.00103261	0.0770777
ENSMUSG00000056493	-0.330347	6.46694	18.2976	0.0010327	0.0770777
ENSMUSG00000024846	0.548425	2.692	18.2759	0.00103741	0.0770777
ENSMUSG00000039345	0.503563	2.6604	18.2283	0.00104777	0.0770777
ENSMUSG00000000682	0.398484	7.85404	18.1661	0.00106648	0.0770777
ENSMUSG00000080896	0.535521	3.13018	18.127	0.00107029	0.0770777
ENSMUSG00000030844	0.343372	6.59871	18.1193	0.00107201	0.0770777
ENSMUSG00000049878	-0.301313	6.3818	18.1158	0.00107281	0.0770777
ENSMUSG00000009076	0.467894	4.21512	18.11	0.00107411	0.0770777
ENSMUSG00000022370	0.423475	5.26736	18.0996	0.00107646	0.0770777
ENSMUSG00000059714	0.304005	5.37156	18.0935	0.00107786	0.0770777
ENSMUSG00000039952	-0.275117	6.16058	18.0751	0.00108204	0.0770777
ENSMUSG00000029761	-0.483836	4.98785	18.3476	0.00108215	0.0770777
ENSMUSG00000115987	0.341024	6.00129	17.9764	0.00110481	0.0776473
ENSMUSG00000026411	0.358538	4.92053	17.9707	0.00110613	0.0776473
ENSMUSG00000047363	1.63743	-0.445236	17.936	0.00111428	0.0776473
ENSMUSG00000032182	0.477576	4.22384	17.9253	0.00111681	0.0776473
ENSMUSG00000022353	0.29911	7.20258	17.8973	0.00112344	0.0776473
ENSMUSG00000006941	0.306742	6.08863	17.8754	0.00112867	0.0776473
ENSMUSG00000038521	-0.408499	5.40759	17.8468	0.00113555	0.0776473
ENSMUSG00000022013	0.346576	6.2733	17.8301	0.00113958	0.0776473
ENSMUSG00000021715	0.488891	4.26183	17.8299	0.00113963	0.0776473
ENSMUSG00000008393	0.274162	5.84946	17.8253	0.00114073	0.0776473
ENSMUSG00000009210	0.557368	2.31326	17.8108	0.00114426	0.0776473
ENSMUSG00000025085	-0.33345	9.7046	17.8034	0.00114605	0.0776473
ENSMUSG00000070509	-0.5169	3.61304	17.721	0.00116634	0.0776911
ENSMUSG00000086691	0.636369	2.65504	17.6858	0.00117512	0.0776911
ENSMUSG00000074364	-0.40907	3.94481	17.6827	0.00117591	0.0776911
ENSMUSG00000031858	-0.270369	7.26325	17.6669	0.00117989	0.0776911
ENSMUSG00000041915	-0.294759	6.38824	17.6613	0.00118131	0.0776911
ENSMUSG00000066877	0.279537	6.77212	17.6034	0.00119602	0.0776911
ENSMUSG00000078784	0.363916	4.81371	17.5881	0.00119994	0.0776911
ENSMUSG00000031709	-0.291434	5.0915	17.5785	0.00120242	0.0776911
ENSMUSG00000034636	-0.320255	7.40542	17.5245	0.00121643	0.0776911
ENSMUSG00000021279	-0.330756	4.97967	17.5071	0.00122098	0.0776911
ENSMUSG00000025757	-0.303191	6.59898	17.4681	0.00123126	0.0776911
ENSMUSG00000027200	-0.441891	4.2696	17.454	0.001235	0.0776911
ENSMUSG00000043019	-0.365546	5.9573	17.446	0.00123712	0.0776911
ENSMUSG00000028580	-0.316338	7.04808	17.4421	0.00123816	0.0776911
ENSMUSG00000033916	0.307355	6.15925	17.4255	0.00124261	0.0776911
ENSMUSG00000109564	-2.20843	0.754725	19.7976	0.00124721	0.0776911
ENSMUSG00000058881	-0.350182	3.90121	17.3765	0.00125582	0.0776911
ENSMUSG00000049562	-0.378117	4.12771	17.3659	0.00125868	0.0776911
ENSMUSG00000036585	-0.592329	3.75392	17.5933	0.00126479	0.0776911
ENSMUSG00000058093	-0.290056	5.21254	17.3216	0.0012708	0.0776911
ENSMUSG00000047907	-0.668044	2.74793	17.3077	0.00127463	0.0776911
ENSMUSG00000032946	-0.290937	7.03641	17.2889	0.00127981	0.0776911
ENSMUSG00000022206	-1.2372	-0.00962038	17.2797	0.00128238	0.0776911
ENSMUSG00000017969	-1.14929	1.0827	17.2685	0.00128548	0.0776911
ENSMUSG00000036572	0.27007	5.69507	17.2597	0.00128794	0.0776911
ENSMUSG00000020467	-0.701953	2.8878	17.2575	0.00128857	0.0776911
ENSMUSG00000039841	-0.359821	5.26332	17.1992	0.00130495	0.0776911
ENSMUSG00000018570	0.700322	3.59559	17.9767	0.001305	0.0776911
ENSMUSG00000029776	0.248197	7.03749	17.1925	0.00130687	0.0776911
ENSMUSG00000027782	-0.260976	7.74119	17.1469	0.0013199	0.0776911
ENSMUSG00000024431	-0.327097	8.14612	17.1196	0.00132775	0.0776911
ENSMUSG00000038976	-0.297715	8.21153	17.1061	0.00133168	0.0776911
ENSMUSG00000021932	0.441282	5.60429	17.5256	0.00133568	0.0776911
ENSMUSG00000041375	0.371241	5.45275	17.0907	0.00133616	0.0776911
ENSMUSG00000030960	0.360166	4.10091	17.0844	0.001338	0.0776911
ENSMUSG00000025521	0.449315	3.89777	17.0672	0.00134302	0.0776911
ENSMUSG00000025466	0.620336	2.19381	17.0664	0.00134326	0.0776911
ENSMUSG00000053062	-0.60486	2.68955	17.0334	0.00135296	0.0776911
ENSMUSG00000028532	-0.363526	3.60857	17.0326	0.00135321	0.0776911
ENSMUSG00000037926	-0.387468	7.351	17.1586	0.00135859	0.0776911
ENSMUSG00000002580	0.381964	5.51539	16.9872	0.00136671	0.0776911
ENSMUSG00000045594	0.253418	5.67309	16.9797	0.00136895	0.0776911
ENSMUSG00000033543	0.314139	5.83313	16.9771	0.00136975	0.0776911
ENSMUSG00000020903	0.306361	4.52044	16.9705	0.00137174	0.0776911
ENSMUSG00000003032	-0.541285	3.11885	16.9352	0.00138238	0.0776911
ENSMUSG00000000568	0.332325	8.09836	16.9302	0.00138392	0.0776911
ENSMUSG00000073702	0.372868	7.86766	16.9256	0.0013853	0.0776911
ENSMUSG00000042129	-0.409967	5.15782	16.918	0.00138761	0.0776911
ENSMUSG00000027952	0.514048	4.07239	16.9067	0.0013921	0.0776911
ENSMUSG00000019256	-0.34391	4.00981	16.9025	0.00139233	0.0776911
ENSMUSG00000039163	0.493198	3.99743	16.8967	0.00139411	0.0776911
ENSMUSG00000032741	-0.270798	7.25207	16.8652	0.0014038	0.0776911
ENSMUSG00000038007	-0.760977	2.24526	16.8529	0.00140762	0.0776911
ENSMUSG00000074604	0.273664	5.65063	16.8338	0.00141352	0.0776911
ENSMUSG00000028795	0.397505	4.47971	16.8319	0.00141413	0.0776911
ENSMUSG00000000740	0.39835	7.32381	17.0419	0.00143023	0.0776911
ENSMUSG00000016257	0.298035	5.99777	16.7401	0.00144305	0.0776911
ENSMUSG00000021270	-0.292445	9.42513	16.7394	0.00144328	0.0776911
ENSMUSG00000036751	0.386015	6.89411	16.9837	0.0014436	0.0776911
ENSMUSG00000040808	0.775746	0.789356	16.7366	0.00144416	0.0776911
ENSMUSG00000091537	0.329737	6.26841	16.729	0.00144659	0.0776911
ENSMUSG00000028337	-0.317926	4.5784	16.7061	0.00145394	0.0776911
ENSMUSG00000057411	0.369902	4.52438	16.6812	0.00146197	0.0776911
ENSMUSG00000103823	-1.41163	-0.788387	16.6639	0.00146758	0.0776911
ENSMUSG00000049076	-0.282311	6.73999	16.6595	0.00146903	0.0776911
ENSMUSG00000056895	0.48602	3.55501	16.6458	0.0014735	0.0776911
ENSMUSG00000037999	-0.372586	6.98291	16.7654	0.00147392	0.0776911
ENSMUSG00000034165	0.352106	9.69154	16.6216	0.00148143	0.0776911
ENSMUSG00000067058	0.524465	6.63228	18.3287	0.00148486	0.0776911
ENSMUSG00000004285	0.375702	5.9833	16.7349	0.00148834	0.0776911
ENSMUSG00000041471	0.3507	3.86066	16.5931	0.00149083	0.0776911
ENSMUSG00000060679	0.317839	5.39946	16.5917	0.00149129	0.0776911
ENSMUSG00000051154	0.364517	5.83605	16.589	0.00149221	0.0776911
ENSMUSG00000042055	0.303517	5.69971	16.5825	0.00149433	0.0776911
ENSMUSG00000063882	0.45849	7.38235	17.4166	0.00151013	0.0776911
ENSMUSG00000028698	-0.338614	4.67468	16.522	0.00151462	0.0776911
ENSMUSG00000047414	-0.898797	2.35751	16.919	0.00151552	0.0776911
ENSMUSG00000028133	0.775882	1.41553	16.5192	0.00151555	0.0776911
ENSMUSG00000107499	-0.815511	1.19931	16.5175	0.00151611	0.0776911
ENSMUSG00000039396	0.540029	5.76195	18.0591	0.00151961	0.0776911
ENSMUSG00000046410	-0.368472	4.07639	16.4486	0.00153961	0.0779538
ENSMUSG00000059355	0.368194	5.07805	16.4423	0.00154177	0.0779538
ENSMUSG00000027068	-0.898686	0.028543	16.44	0.00154255	0.0779538
ENSMUSG00000001441	-0.294868	6.97253	16.4374	0.00154345	0.0779538
ENSMUSG00000060261	-0.25746	8.26932	16.3787	0.00156387	0.0779873
ENSMUSG00000033960	-0.391742	3.41831	16.3777	0.0015642	0.0779873
ENSMUSG00000033361	-0.409807	3.88428	16.3678	0.0015677	0.0779873
ENSMUSG00000039795	0.389286	3.98047	16.364	0.00156901	0.0779873
ENSMUSG00000061882	0.564831	1.83508	16.3572	0.00157142	0.0779873
ENSMUSG00000075330	0.552678	4.18818	16.7391	0.00157518	0.0779873
ENSMUSG00000087687	0.626462	4.03295	17.1454	0.00157687	0.0779873
ENSMUSG00000022338	0.34936	5.49351	16.3159	0.00158605	0.078209
ENSMUSG00000028273	-0.265302	5.92169	16.2694	0.0016027	0.0785276
ENSMUSG00000040710	-0.268755	6.23309	16.2544	0.0016081	0.0785276
ENSMUSG00000027840	-1.19749	1.10669	16.4371	0.00160952	0.0785276
ENSMUSG00000040767	0.536874	4.25284	16.5992	0.00161311	0.0785276
ENSMUSG00000030672	0.379152	4.23599	16.2275	0.00161787	0.0785276
ENSMUSG00000040274	-0.341144	7.3909	16.2196	0.00162078	0.0785276
ENSMUSG00000026933	-0.317825	5.53486	16.1927	0.00163064	0.0787765
ENSMUSG00000031146	0.235808	5.77067	16.1657	0.0016406	0.0788394
ENSMUSG00000032641	0.520381	2.61846	16.1635	0.0016414	0.0788394
ENSMUSG00000040048	0.384944	5.88995	16.3686	0.00164675	0.0788687
ENSMUSG00000015027	0.442911	3.97608	16.1337	0.00165248	0.0789166
ENSMUSG00000018761	0.386837	5.40608	16.0829	0.00167159	0.0796011
ENSMUSG00000002147	-0.253654	7.44341	16.0553	0.00168209	0.0796849
ENSMUSG00000036273	-0.431822	3.27088	16.0137	0.00169802	0.0796849
ENSMUSG00000068184	0.410702	3.31533	15.9911	0.00170676	0.0796849
ENSMUSG00000099041	-1.13557	2.182	17.1358	0.00171058	0.0796849
ENSMUSG00000030400	-0.237458	5.81588	15.9589	0.00171933	0.0796849
ENSMUSG00000022504	-0.370579	5.74334	15.9767	0.00172046	0.0796849
ENSMUSG00000020427	-0.672852	3.32535	16.3408	0.00172068	0.0796849
ENSMUSG00000008450	0.514943	3.10096	15.9357	0.00172842	0.0796849
ENSMUSG00000061111	0.367314	5.91762	16.0123	0.00172952	0.0796849
ENSMUSG00000029279	0.407851	4.0006	15.9315	0.00173009	0.0796849
ENSMUSG00000020886	-0.229339	5.9901	15.93	0.00173066	0.0796849
ENSMUSG00000025986	-0.304981	5.62885	15.9299	0.00173072	0.0796849
ENSMUSG00000075254	-0.309502	6.77078	15.8915	0.00174595	0.0801645
ENSMUSG00000025137	0.278998	5.62095	15.8272	0.00177175	0.0808633
ENSMUSG00000030792	0.945034	0.625562	15.7741	0.00179344	0.0808633
ENSMUSG00000026021	0.329446	6.8344	15.7701	0.00179509	0.0808633
ENSMUSG00000059554	0.384715	3.87045	15.7625	0.00179822	0.0808633
ENSMUSG00000024085	-0.293834	7.25521	15.7571	0.00180045	0.0808633
ENSMUSG00000034612	-0.270343	5.21834	15.738	0.00180835	0.0808633
ENSMUSG00000027508	-0.376895	8.25781	15.7334	0.00181025	0.0808633
ENSMUSG00000087141	-0.325016	6.36067	15.724	0.00181416	0.0808633
ENSMUSG00000021764	0.376893	5.98893	15.9342	0.00181838	0.0808633
ENSMUSG00000052142	-0.343277	8.46364	15.7081	0.00182081	0.0808633
ENSMUSG00000020003	0.4108	4.78404	15.7044	0.00182237	0.0808633
ENSMUSG00000071984	-1.33144	2.77233	18.7588	0.0018242	0.0808633
ENSMUSG00000060639	0.479802	3.07964	15.6999	0.00182424	0.0808633
ENSMUSG00000028771	-0.282436	5.30481	15.678	0.00183343	0.0809015
ENSMUSG00000004568	-0.256564	7.05317	15.6732	0.00183546	0.0809015
ENSMUSG00000031988	-0.234331	6.74599	15.6633	0.00183966	0.0809015
ENSMUSG00000025217	0.284974	5.15666	15.6469	0.00184663	0.080994
ENSMUSG00000049323	-0.341748	6.76834	15.6235	0.00185661	0.0812179
ENSMUSG00000017774	-0.247835	6.58796	15.5871	0.00187226	0.0813985
ENSMUSG00000020901	-0.270393	7.04766	15.5834	0.00187386	0.0813985
ENSMUSG00000037933	-0.265055	6.83808	15.5783	0.00187605	0.0813985
ENSMUSG00000033871	-0.525603	2.73432	15.5686	0.00188027	0.0813985
ENSMUSG00000075256	0.762965	0.84183	15.5379	0.00189368	0.0817667
ENSMUSG00000098781	-0.961333	0.455477	15.5109	0.00190554	0.0817967
ENSMUSG00000038274	0.496578	4.86024	15.9494	0.00191812	0.0817967
ENSMUSG00000036916	0.317369	5.71777	15.4771	0.00192049	0.0817967
ENSMUSG00000032121	0.541534	3.02049	15.4716	0.00192295	0.0817967
ENSMUSG00000038059	0.384387	3.77853	15.4576	0.00192919	0.0817967
ENSMUSG00000030795	0.35375	8.94403	15.4398	0.0019372	0.0817967
ENSMUSG00000020265	0.423629	6.8064	16.1738	0.00194217	0.0817967
ENSMUSG00000021460	0.22542	5.65146	15.4254	0.00194369	0.0817967
ENSMUSG00000025731	0.499582	3.6794	15.41	0.00195066	0.0817967
ENSMUSG00000030652	0.459182	3.43675	15.4033	0.00195371	0.0817967
ENSMUSG00000031371	0.398612	4.08457	15.3969	0.00195663	0.0817967
ENSMUSG00000071657	0.289218	5.30435	15.3951	0.00195742	0.0817967
ENSMUSG00000038205	-0.280037	4.46294	15.384	0.00196248	0.0817967
ENSMUSG00000060985	0.389148	6.63744	15.8178	0.00196966	0.0817967
ENSMUSG00000043391	-0.29022	4.97919	15.3429	0.00198136	0.0817967
ENSMUSG00000021111	-0.289336	8.53831	15.3356	0.00198474	0.0817967
ENSMUSG00000025437	-0.282221	6.31581	15.3269	0.00198879	0.0817967
ENSMUSG00000041697	0.372764	6.9042	15.5646	0.00199133	0.0817967
ENSMUSG00000024222	-0.307997	8.65369	15.3102	0.00199653	0.0817967
ENSMUSG00000026837	-0.535453	3.84264	15.4698	0.00199734	0.0817967
ENSMUSG00000027167	0.352194	3.74739	15.2975	0.00200247	0.0817967
ENSMUSG00000021951	0.385674	4.05431	15.2938	0.0020042	0.0817967
ENSMUSG00000028843	0.274311	7.61776	15.2794	0.00201092	0.0817967
ENSMUSG00000026895	0.3286	5.64507	15.2768	0.00201216	0.0817967
ENSMUSG00000068130	-0.571343	2.08864	15.2505	0.00202458	0.0821013
ENSMUSG00000063200	0.320781	6.22135	15.2383	0.00203036	0.0821359
ENSMUSG00000060862	-0.333289	5.28628	15.214	0.00204192	0.0822942
ENSMUSG00000073557	-0.287812	6.41688	15.2075	0.00204507	0.0822942
ENSMUSG00000031871	-0.358936	4.16518	15.1801	0.00205824	0.0822942
ENSMUSG00000073028	-2.14791	-0.49496	15.7394	0.00206389	0.0822942
ENSMUSG00000030956	-0.271098	6.63853	15.1609	0.00206754	0.0822942
ENSMUSG00000032601	-0.339906	4.50383	15.1505	0.0020726	0.0822942
ENSMUSG00000036860	0.438452	3.53866	15.127	0.00208408	0.0822942
ENSMUSG00000035270	-0.725242	1.34225	15.1214	0.00208679	0.0822942
ENSMUSG00000039959	-0.318324	4.14895	15.1078	0.00209347	0.0822942
ENSMUSG00000031450	0.471801	2.6946	15.1068	0.002094	0.0822942
ENSMUSG00000032413	-0.323289	6.39258	15.1004	0.00209711	0.0822942
ENSMUSG00000078908	-0.228111	5.93432	15.0763	0.00210908	0.0822942
ENSMUSG00000041308	-0.427663	5.08197	15.234	0.00211265	0.0822942
ENSMUSG00000025262	-0.570777	3.65913	15.2728	0.0021189	0.0822942
ENSMUSG00000026185	-0.695597	7.57546	18.0777	0.00212359	0.0822942
ENSMUSG00000068893	0.361547	6.11566	15.26	0.00212361	0.0822942
ENSMUSG00000030750	0.465948	5.92042	16.0131	0.00213346	0.0822942
ENSMUSG00000021356	-0.291056	4.55257	15.0115	0.00214155	0.0822942
ENSMUSG00000035559	0.412016	3.558	15.0084	0.00214311	0.0822942
ENSMUSG00000027184	-0.287427	9.23941	15.004	0.00214536	0.0822942
ENSMUSG00000030002	-0.265141	8.08769	15.0031	0.00214578	0.0822942
ENSMUSG00000040928	-0.261281	6.72325	14.9994	0.00214765	0.0822942
ENSMUSG00000030787	-1.68442	0.998314	16.351	0.00215924	0.0822942
ENSMUSG00000034235	-0.394526	4.00394	14.9744	0.0021604	0.0822942
ENSMUSG00000070056	-0.302673	6.04665	14.9575	0.00216904	0.0822942
ENSMUSG00000024480	0.266411	7.68006	14.9571	0.00216924	0.0822942
ENSMUSG00000039849	0.224275	7.20148	14.9516	0.00217208	0.0822942
ENSMUSG00000047115	0.505737	2.87912	14.9508	0.00217252	0.0822942
ENSMUSG00000042705	0.35113	4.27213	14.9276	0.00218446	0.0823414
ENSMUSG00000024140	-0.369059	4.99686	14.8922	0.0022029	0.0823414
ENSMUSG00000018363	-0.25633	5.92836	14.8919	0.00220306	0.0823414
ENSMUSG00000030870	-0.26871	6.62368	14.8903	0.0022039	0.0823414
ENSMUSG00000059895	0.225051	6.95496	14.8863	0.00220596	0.0823414
ENSMUSG00000096472	0.325869	6.64563	14.8833	0.00220752	0.0823414
ENSMUSG00000071866	0.38989	9.83276	14.8719	0.00221354	0.0823414
ENSMUSG00000037971	0.406181	3.5101	14.8499	0.00222514	0.0823414
ENSMUSG00000022401	-0.344434	4.79195	14.8494	0.00222541	0.0823414
ENSMUSG00000040212	0.292222	5.58106	14.8445	0.00222798	0.0823414
ENSMUSG00000028576	0.432055	3.22366	14.8434	0.00222854	0.0823414
ENSMUSG00000062822	0.250998	6.79939	14.8349	0.00223305	0.0823414
ENSMUSG00000037991	0.289444	5.53961	14.8115	0.00224554	0.0826189
ENSMUSG00000025212	0.268794	5.81243	14.7825	0.00226112	0.0829585
ENSMUSG00000110298	0.775445	0.597879	14.763	0.00227165	0.0829585
ENSMUSG00000040596	-0.295412	5.11945	14.7531	0.00227699	0.0829585
ENSMUSG00000051212	-0.374506	3.59059	14.7503	0.00227852	0.0829585
ENSMUSG00000034345	0.379372	5.22551	14.7482	0.00227965	0.0829585
ENSMUSG00000031930	0.22484	6.82704	14.7292	0.00229001	0.0830507
ENSMUSG00000003617	-0.36425	3.99514	14.7253	0.00229215	0.0830507
ENSMUSG00000020363	-1.04634	2.35907	15.7734	0.0023098	0.0832393
ENSMUSG00000024339	0.308722	8.02522	14.6835	0.00231519	0.0832393
ENSMUSG00000070436	-0.443218	5.39258	15.1719	0.0023233	0.0832393
ENSMUSG00000048924	0.369734	3.50754	14.6557	0.00233065	0.0832393
ENSMUSG00000024294	-0.272107	6.60865	14.6515	0.00233299	0.0832393
ENSMUSG00000030706	0.303499	5.05771	14.6477	0.00233514	0.0832393
ENSMUSG00000030199	-0.220185	6.29522	14.6413	0.00233873	0.0832393
ENSMUSG00000010911	0.401958	3.21385	14.6271	0.0023467	0.0832393
ENSMUSG00000019362	0.313507	5.98018	14.6267	0.00234688	0.0832393
ENSMUSG00000059734	0.376101	5.63602	14.7536	0.0023473	0.0832393
ENSMUSG00000028266	0.218053	5.75244	14.5427	0.00239473	0.0843938
ENSMUSG00000016940	0.349605	5.81455	14.5563	0.00239566	0.0843938
ENSMUSG00000006777	0.683636	1.0357	14.517	0.00240959	0.0843938
ENSMUSG00000096850	-1.39947	0.0645087	14.508	0.00241483	0.0843938
ENSMUSG00000018412	-0.291739	7.47387	14.4985	0.00242038	0.0843938
ENSMUSG00000048047	-0.248692	6.58506	14.4945	0.00242271	0.0843938
ENSMUSG00000079492	0.777642	2.07043	14.4932	0.00242348	0.0843938
ENSMUSG00000051118	0.789314	1.25927	14.4926	0.00242382	0.0843938
ENSMUSG00000037443	0.322438	7.83506	14.4898	0.00242543	0.0843938
ENSMUSG00000038374	0.301882	6.31523	14.4649	0.00244008	0.0845135
ENSMUSG00000030089	0.44246	2.75916	14.4459	0.00245131	0.0845135
ENSMUSG00000014606	0.305184	6.11421	14.4438	0.00245255	0.0845135
ENSMUSG00000060126	0.328674	10.6602	14.439	0.00245537	0.0845135
ENSMUSG00000090841	0.316372	8.44042	14.4273	0.00246232	0.0845135
ENSMUSG00000037720	-0.25568	5.90323	14.4257	0.00246326	0.0845135
ENSMUSG00000024248	0.397035	7.62757	14.7925	0.00246887	0.0845135
ENSMUSG00000039457	-0.451538	2.75283	14.4154	0.00246943	0.0845135
ENSMUSG00000045996	0.484127	3.44763	14.4023	0.00247728	0.08454
ENSMUSG00000037833	-0.28764	4.71299	14.3971	0.00248036	0.08454
ENSMUSG00000118346	0.358282	4.72319	14.384	0.00248828	0.0846371
ENSMUSG00000041765	0.227947	5.89793	14.364	0.00250034	0.0848739
ENSMUSG00000062647	0.342423	9.01527	14.3448	0.00251199	0.0849823
ENSMUSG00000090136	0.424714	5.55911	14.8126	0.00251764	0.0849823
ENSMUSG00000059534	0.435632	5.58614	14.9075	0.00252263	0.0849823
ENSMUSG00000040269	0.448657	3.7872	14.3205	0.00252688	0.0849823
ENSMUSG00000003038	0.444582	9.0949	14.7929	0.00252902	0.0849823
ENSMUSG00000082016	-0.572304	3.76426	14.6757	0.00253842	0.0849884
ENSMUSG00000070385	0.375276	3.42161	14.2978	0.00254086	0.0849884
ENSMUSG00000024810	-0.535973	2.6049	14.2919	0.0025445	0.0849884
ENSMUSG00000071451	0.458828	3.45539	14.2751	0.00255494	0.0851663
ENSMUSG00000021277	-0.21795	6.46635	14.2052	0.00259878	0.0859304
ENSMUSG00000031505	0.213499	5.71981	14.1972	0.00260386	0.0859304
ENSMUSG00000044502	0.334269	4.21933	14.1904	0.00260817	0.0859304
ENSMUSG00000007039	0.315329	4.29169	14.187	0.00261037	0.0859304
ENSMUSG00000073016	-0.438453	3.60865	14.185	0.00261162	0.0859304
ENSMUSG00000031523	-0.312587	3.71469	14.1751	0.00261798	0.0859304
ENSMUSG00000028643	0.415558	4.38781	14.1745	0.00261832	0.0859304
ENSMUSG00000041736	0.374108	5.771	14.3827	0.0026194	0.0859304
ENSMUSG00000054091	0.446338	4.7908	14.3476	0.00262426	0.0859304
ENSMUSG00000061887	-0.200931	7.15834	14.1425	0.00263893	0.0860415
ENSMUSG00000020732	0.325198	4.66263	14.136	0.00264313	0.0860415
ENSMUSG00000059495	-0.403107	5.60278	14.4771	0.00264611	0.0860415
ENSMUSG00000028443	0.476156	2.46047	14.1199	0.00265357	0.0860415
ENSMUSG00000045136	0.343485	7.0929	14.1892	0.00265445	0.0860415
ENSMUSG00000015966	-0.24313	5.14851	14.1121	0.00265863	0.0860415
ENSMUSG00000036850	0.419707	4.61201	14.0988	0.00266729	0.0860454
ENSMUSG00000024953	0.301433	6.34047	14.0588	0.00269362	0.0860454
ENSMUSG00000007041	0.285239	8.36803	14.0528	0.00269754	0.0860454
ENSMUSG00000001289	0.464428	6.76339	15.1782	0.00269923	0.0860454
ENSMUSG00000038225	0.355823	5.08788	14.0278	0.00271417	0.0860454
ENSMUSG00000037376	0.379116	5.02444	14.0267	0.00271488	0.0860454
ENSMUSG00000005836	-0.943224	0.190684	14.0225	0.00271769	0.0860454
ENSMUSG00000036928	0.621748	2.46068	14.014	0.00272343	0.0860454
ENSMUSG00000020580	-0.275321	6.76893	14.0003	0.00273258	0.0860454
ENSMUSG00000021785	0.283223	5.94815	13.9946	0.00273645	0.0860454
ENSMUSG00000031232	-0.197586	6.57204	13.9824	0.00274466	0.0860454
ENSMUSG00000031558	-0.779542	1.22551	13.9783	0.00274741	0.0860454
ENSMUSG00000032231	0.264704	8.96288	13.9741	0.00275025	0.0860454
ENSMUSG00000019873	-0.234706	6.17743	13.9704	0.00275279	0.0860454
ENSMUSG00000021103	0.44132	4.54038	14.0332	0.00275319	0.0860454
ENSMUSG00000021024	0.370688	7.49051	14.2044	0.00275463	0.0860454
ENSMUSG00000026142	0.34743	4.48612	13.9429	0.00277154	0.0860454
ENSMUSG00000028837	0.29206	6.53041	13.942	0.00277213	0.0860454
ENSMUSG00000028029	0.301768	5.53008	13.9353	0.00277672	0.0860454
ENSMUSG00000058558	0.322888	5.38355	13.928	0.00278175	0.0860454
ENSMUSG00000057092	0.454242	3.08323	13.8998	0.00280115	0.0860454
ENSMUSG00000021007	0.572307	2.15359	13.8992	0.00280161	0.0860454
ENSMUSG00000020743	0.235272	6.03587	13.8956	0.00280407	0.0860454
ENSMUSG00000043091	0.315173	6.92564	13.8938	0.00280531	0.0860454
ENSMUSG00000039055	0.407465	3.68333	13.8938	0.00280532	0.0860454
ENSMUSG00000071716	0.305672	5.3151	13.8935	0.00280555	0.0860454
ENSMUSG00000074115	0.628434	1.99248	13.8913	0.00280704	0.0860454
ENSMUSG00000028582	0.223626	6.36704	13.8783	0.00281608	0.0860454
ENSMUSG00000039233	0.279482	5.36306	13.878	0.00281632	0.0860454
ENSMUSG00000007617	-0.331004	4.17999	13.8753	0.0028182	0.0860454
ENSMUSG00000002409	-0.278034	5.65039	13.8744	0.00281879	0.0860454
ENSMUSG00000020056	0.378381	4.94853	13.8433	0.00284057	0.0865516
ENSMUSG00000027011	0.281309	6.26275	13.8134	0.00286172	0.0869323
ENSMUSG00000071655	0.290062	6.54178	13.7791	0.0028862	0.0869323
ENSMUSG00000032320	0.28388	5.5117	13.7753	0.0028889	0.0869323
ENSMUSG00000012483	0.559414	4.98936	14.8406	0.00289113	0.0869323
ENSMUSG00000040771	0.332265	4.69447	13.7634	0.00289743	0.0869323
ENSMUSG00000080904	0.400109	3.57451	13.756	0.0029028	0.0869323
ENSMUSG00000022956	0.342126	6.86392	13.8698	0.00292224	0.0869323
ENSMUSG00000031917	0.294612	5.20766	13.7097	0.00293642	0.0869323
ENSMUSG00000041685	-0.269582	5.91298	13.6955	0.00294684	0.0869323
ENSMUSG00000023089	0.390468	4.66042	13.6949	0.0029473	0.0869323
ENSMUSG00000027835	0.282181	6.07671	13.6896	0.00295115	0.0869323
ENSMUSG00000025825	0.291667	5.22934	13.6798	0.00295839	0.0869323
ENSMUSG00000057858	0.444432	4.23133	13.6606	0.00297263	0.0869323
ENSMUSG00000023022	-0.295031	6.22018	13.6559	0.00297611	0.0869323
ENSMUSG00000031644	-0.29051	4.80919	13.631	0.00299465	0.0869323
ENSMUSG00000035885	0.323289	6.66211	13.6521	0.00299859	0.0869323
ENSMUSG00000058690	-0.261152	6.59984	13.6214	0.00300187	0.0869323
ENSMUSG00000051506	-0.342384	6.16233	13.8179	0.00300195	0.0869323
ENSMUSG00000028672	0.267562	4.95927	13.6211	0.00300207	0.0869323
ENSMUSG00000045160	0.480601	4.08262	13.7347	0.00300681	0.0869323
ENSMUSG00000022452	0.374436	5.80864	13.8869	0.00300821	0.0869323
ENSMUSG00000024053	-0.6616	2.2397	13.6118	0.00300908	0.0869323
ENSMUSG00000031503	-0.287102	5.66335	13.6111	0.00300962	0.0869323
ENSMUSG00000020389	0.426869	2.732	13.6094	0.00301088	0.0869323
ENSMUSG00000040078	-0.241994	5.12625	13.6027	0.00301589	0.0869323
ENSMUSG00000015133	-0.279694	5.09406	13.6025	0.00301605	0.0869323
ENSMUSG00000076754	-0.387414	3.39374	13.5909	0.00302483	0.0869323
ENSMUSG00000038717	0.387077	5.28445	13.6908	0.00303431	0.0869323
ENSMUSG00000036299	0.372392	5.72404	13.8074	0.00303544	0.0869323
ENSMUSG00000025332	-0.301348	7.62742	13.5699	0.0030408	0.0869323
ENSMUSG00000030516	-0.476209	4.20054	13.7366	0.00304141	0.0869323
ENSMUSG00000038437	-0.283727	7.18227	13.5626	0.00304637	0.0869323
ENSMUSG00000046324	-0.222084	5.89197	13.545	0.00305986	0.0869323
ENSMUSG00000019055	-0.289728	4.57649	13.5406	0.00306322	0.0869323
ENSMUSG00000074283	-0.540409	2.93361	13.5216	0.00307788	0.0869323
ENSMUSG00000038838	0.225418	6.1378	13.5132	0.00308439	0.0869323
ENSMUSG00000037712	-0.42685	3.75448	13.5083	0.00308817	0.0869323
ENSMUSG00000020902	0.252887	5.58255	13.5024	0.00309278	0.0869323
ENSMUSG00000045780	0.334844	4.69932	13.5016	0.00309337	0.0869323
ENSMUSG00000015189	-0.240043	5.67215	13.5002	0.00309448	0.0869323
ENSMUSG00000023991	-0.216653	6.55328	13.4853	0.00310604	0.0869323
ENSMUSG00000050244	-0.23278	6.2577	13.4846	0.0031066	0.0869323
ENSMUSG00000020802	-0.255151	5.18609	13.48	0.00311019	0.0869323
ENSMUSG00000023572	0.231573	6.04198	13.47	0.00311804	0.0869323
ENSMUSG00000068290	0.332791	5.01104	13.4645	0.00312235	0.0869323
ENSMUSG00000007989	-0.513973	2.27402	13.4614	0.00312483	0.0869323
ENSMUSG00000015314	0.231773	7.27276	13.4412	0.00314076	0.0869323
ENSMUSG00000020275	-0.232773	5.80804	13.4372	0.00314387	0.0869323
ENSMUSG00000034210	-0.213244	6.42852	13.4316	0.00314834	0.0869323
ENSMUSG00000035642	0.33857	3.96204	13.4249	0.00315362	0.0869323
ENSMUSG00000075266	0.435488	3.73057	13.4227	0.00315544	0.0869323
ENSMUSG00000042286	-0.488966	3.25454	13.4225	0.00315557	0.0869323
ENSMUSG00000067851	-0.244094	7.53768	13.4195	0.00315797	0.0869323
ENSMUSG00000054428	0.360702	6.08418	13.7249	0.00316077	0.0869323
ENSMUSG00000029629	0.238052	6.54459	13.4122	0.00316375	0.0869323
ENSMUSG00000028163	-0.202727	7.42116	13.4057	0.00316896	0.0869323
ENSMUSG00000039275	-0.2424	6.26045	13.405	0.00316949	0.0869323
ENSMUSG00000024966	-0.232186	7.77154	13.3951	0.00317744	0.0869323
ENSMUSG00000025234	-0.234997	7.56118	13.393	0.00317916	0.0869323
ENSMUSG00000089774	-0.40169	4.64945	13.3869	0.00318403	0.0869323
ENSMUSG00000032232	-0.401942	3.67486	13.3852	0.00318542	0.0869323
ENSMUSG00000025239	-0.216787	6.63662	13.3837	0.00318664	0.0869323
ENSMUSG00000024352	0.65226	2.08101	13.3815	0.00318839	0.0869323
ENSMUSG00000071172	0.272079	8.91232	13.3736	0.00319479	0.0869323
ENSMUSG00000027296	0.885786	0.482837	13.3696	0.00319795	0.0869323
ENSMUSG00000034192	0.32443	5.56049	13.3679	0.00319933	0.0869323
ENSMUSG00000035186	0.353271	6.98146	13.5847	0.00321761	0.0869323
ENSMUSG00000000901	0.677741	1.92396	13.3423	0.00322017	0.0869323
ENSMUSG00000063172	0.346323	4.55981	13.3375	0.00322409	0.0869323
ENSMUSG00000031604	0.412417	4.25449	13.3266	0.003233	0.0869323
ENSMUSG00000006360	0.386077	7.01056	13.8035	0.00323741	0.0869323
ENSMUSG00000041355	0.27784	6.52818	13.3186	0.00323954	0.0869323
ENSMUSG00000036499	-0.276938	4.66312	13.3149	0.00324252	0.0869323
ENSMUSG00000007659	0.250226	7.55705	13.3048	0.00325091	0.0869323
ENSMUSG00000067369	0.22611	5.43423	13.2907	0.00326254	0.0869323
ENSMUSG00000033773	0.269351	4.50269	13.2901	0.00326298	0.0869323
ENSMUSG00000021549	-0.26006	6.88758	13.2858	0.00326656	0.0869323
ENSMUSG00000028188	0.471902	2.04675	13.2786	0.00327256	0.0869323
ENSMUSG00000014030	-0.56593	2.96763	13.2683	0.00328108	0.0869323
ENSMUSG00000020736	0.279178	5.59218	13.2615	0.00328677	0.0869323
ENSMUSG00000026864	-0.231351	8.40994	13.2539	0.00329309	0.0869323
ENSMUSG00000030538	0.285277	5.52515	13.2512	0.00329538	0.0869323
ENSMUSG00000110545	1.21687	-0.577032	13.238	0.00330644	0.0869323
ENSMUSG00000025289	0.561648	4.08155	13.8306	0.00330773	0.0869323
ENSMUSG00000026034	0.239926	7.989	13.2343	0.00330959	0.0869323
ENSMUSG00000017858	0.278338	5.44896	13.2308	0.00331253	0.0869323
ENSMUSG00000094796	0.339817	4.54399	13.2216	0.00332027	0.0869323
ENSMUSG00000034278	0.363106	3.49338	13.2186	0.00332281	0.0869323
ENSMUSG00000019990	-0.679377	1.669	13.2175	0.00332376	0.0869323
ENSMUSG00000031848	0.459464	6.05353	14.2871	0.0033268	0.0869323
ENSMUSG00000031600	-0.288053	5.81086	13.2128	0.0033277	0.0869323
ENSMUSG00000036561	0.194926	6.18207	13.1952	0.00334264	0.0870591
ENSMUSG00000056267	0.301484	4.51637	13.1948	0.003343	0.0870591
ENSMUSG00000029007	0.203733	7.16149	13.1795	0.00335605	0.0872456
ENSMUSG00000014769	0.313412	7.11422	13.1741	0.00336063	0.0872456
ENSMUSG00000034614	-0.237889	6.81216	13.1564	0.00337584	0.0874486
ENSMUSG00000028523	0.358751	4.98982	13.1255	0.00340255	0.0874486
ENSMUSG00000021884	0.489037	3.66833	13.1237	0.00340418	0.0874486
ENSMUSG00000030802	0.34628	5.30359	13.1236	0.00340421	0.0874486
ENSMUSG00000091957	0.477143	3.34353	13.1219	0.00340573	0.0874486
ENSMUSG00000043079	-0.329915	4.29535	13.1095	0.00341654	0.0874486
ENSMUSG00000010376	0.298491	6.28644	13.1083	0.00341761	0.0874486
ENSMUSG00000005233	0.399609	6.05376	13.7308	0.00342381	0.0874486
ENSMUSG00000108312	0.680407	1.57758	13.0937	0.00343031	0.0874486
ENSMUSG00000026469	-0.291251	6.81176	13.0912	0.00343256	0.0874486
ENSMUSG00000041625	0.375575	3.3978	13.0911	0.00343265	0.0874486
ENSMUSG00000025823	-0.215166	6.40599	13.0885	0.00343494	0.0874486
ENSMUSG00000090381	0.376834	5.29529	13.1496	0.0034582	0.0874486
ENSMUSG00000029186	0.313712	4.05	13.059	0.00346095	0.0874486
ENSMUSG00000025958	-0.285591	8.09126	13.0575	0.00346228	0.0874486
ENSMUSG00000027673	0.32623	5.93859	13.0805	0.00346361	0.0874486
ENSMUSG00000096592	-0.487902	3.15793	13.0428	0.00347536	0.0874486
ENSMUSG00000066113	-0.843332	0.885199	13.0387	0.00347897	0.0874486
ENSMUSG00000046668	0.218945	5.78572	13.0367	0.00348081	0.0874486
ENSMUSG00000062328	0.635838	7.88524	15.2685	0.00349074	0.0874486
ENSMUSG00000028917	-0.244067	5.26052	13.0255	0.00349082	0.0874486
ENSMUSG00000020538	0.398439	7.55102	13.5173	0.00349106	0.0874486
ENSMUSG00000093674	0.508992	9.09446	13.9913	0.00349377	0.0874486
ENSMUSG00000035202	0.309739	11.2021	13.0166	0.00349877	0.0874486
ENSMUSG00000040957	-0.541281	1.69382	13.0154	0.00349986	0.0874486
ENSMUSG00000049751	0.401946	6.1573	13.7094	0.00350795	0.0874486
ENSMUSG00000056917	-0.22744	6.99345	12.9961	0.00351719	0.0874486
ENSMUSG00000053110	-0.26087	4.77277	12.9875	0.00352503	0.0874486
ENSMUSG00000042215	-0.385036	2.87735	12.9766	0.00353494	0.0874486
ENSMUSG00000040586	0.346214	4.32725	12.9763	0.00353522	0.0874486
ENSMUSG00000019845	0.224413	6.68207	12.9735	0.00353775	0.0874486
ENSMUSG00000021420	0.311363	4.25538	12.9704	0.0035405	0.0874486
ENSMUSG00000023224	-0.567345	4.7993	13.9578	0.0035416	0.0874486
ENSMUSG00000002012	0.706159	1.63421	12.947	0.00356192	0.0875431
ENSMUSG00000021707	0.442177	5.50084	13.5935	0.00356361	0.0875431
ENSMUSG00000024164	-0.375982	8.67321	13.0995	0.00356556	0.0875431
ENSMUSG00000079563	-0.252895	5.96846	12.94	0.00356833	0.0875431
ENSMUSG00000041840	0.631941	4.12227	13.9161	0.00357169	0.0875431
ENSMUSG00000022812	-0.295968	7.52947	12.9276	0.0035798	0.087555
ENSMUSG00000081344	0.380875	8.12768	13.1893	0.00358268	0.087555
ENSMUSG00000057335	-0.415752	7.01098	13.5993	0.00360363	0.0878116
ENSMUSG00000021910	-0.269342	8.24921	12.8962	0.00360882	0.0878116
ENSMUSG00000019943	-0.234821	6.6404	12.8946	0.00361034	0.0878116
ENSMUSG00000060073	0.266465	5.90788	12.8904	0.00361425	0.0878116
ENSMUSG00000025290	0.48703	9.93044	13.5655	0.00362886	0.0880381
ENSMUSG00000047141	-0.282235	5.97085	12.8574	0.00364519	0.0880894
ENSMUSG00000049517	0.424463	7.19232	13.5871	0.00364597	0.0880894
ENSMUSG00000041623	-0.376663	3.72632	12.8503	0.00365192	0.0880894
ENSMUSG00000034330	-0.253561	4.73813	12.8501	0.00365211	0.0880894
ENSMUSG00000037754	-0.31217	7.58288	12.844	0.00365783	0.0880998
ENSMUSG00000000486	0.239856	8.8851	12.8332	0.00366805	0.0881861
ENSMUSG00000031167	0.645695	8.51932	14.9391	0.00367432	0.0881861
ENSMUSG00000035305	-0.481498	2.26979	12.8234	0.00367733	0.0881861
ENSMUSG00000048100	0.358652	4.67491	12.8124	0.00368783	0.0881861
ENSMUSG00000024038	0.269317	5.94567	12.8082	0.00369192	0.0881861
ENSMUSG00000053291	0.255855	5.66911	12.8069	0.00369316	0.0881861
ENSMUSG00000058587	-0.215772	7.01636	12.794	0.00370548	0.0883537
ENSMUSG00000029918	0.430144	4.78008	12.951	0.00372565	0.0884552
ENSMUSG00000031555	-0.286825	4.85449	12.7711	0.00372759	0.0884552
ENSMUSG00000031273	-1.29909	-0.540524	12.7682	0.00373034	0.0884552
ENSMUSG00000001229	-0.2013	6.37151	12.7654	0.00373308	0.0884552
ENSMUSG00000036639	0.61797	4.39106	13.8231	0.00374189	0.0884552
ENSMUSG00000055485	-0.531744	3.49381	12.8373	0.00375861	0.0884552
ENSMUSG00000031075	-0.929797	1.54273	12.8683	0.00376129	0.0884552
ENSMUSG00000045100	0.467258	2.96277	12.7339	0.00376374	0.0884552
ENSMUSG00000043770	0.320599	6.69587	12.8084	0.0037657	0.0884552
ENSMUSG00000031774	0.246789	5.93984	12.73	0.00376752	0.0884552
ENSMUSG00000014294	0.44141	5.31802	13.2846	0.00376812	0.0884552
ENSMUSG00000024902	0.44674	4.68059	12.9355	0.00380435	0.0889819
ENSMUSG00000098557	-0.251346	6.29771	12.6922	0.00380473	0.0889819
ENSMUSG00000034566	0.369092	7.46934	12.9948	0.00380657	0.0889819
ENSMUSG00000041570	-0.331496	5.58115	12.6663	0.00383054	0.0892365
ENSMUSG00000002396	-0.274572	4.82669	12.6587	0.00383814	0.0892365
ENSMUSG00000038215	0.358183	4.49556	12.6586	0.00383817	0.0892365
ENSMUSG00000020329	-0.238089	5.33896	12.6579	0.00383888	0.0892365
ENSMUSG00000061311	-0.43494	12.1662	12.6951	0.00391221	0.0905416
ENSMUSG00000037111	-0.322164	8.46167	12.5825	0.00391525	0.0905416
ENSMUSG00000045441	-0.50562	3.03437	12.5812	0.00391656	0.0905416
ENSMUSG00000079076	0.617989	1.95417	12.5807	0.0039171	0.0905416
ENSMUSG00000022246	-0.300246	4.27827	12.5757	0.00392218	0.0905416
ENSMUSG00000042992	0.435565	3.70347	12.5688	0.00392929	0.0905803
ENSMUSG00000045659	-0.238391	5.53277	12.5574	0.00394101	0.0907248
ENSMUSG00000027598	-0.239556	7.1598	12.5363	0.00396285	0.0909544
ENSMUSG00000044303	1.06167	0.0248885	12.535	0.00396421	0.0909544
ENSMUSG00000034653	-0.337837	4.93567	12.5302	0.00396921	0.0909544
ENSMUSG00000046034	0.274204	5.11929	12.5268	0.00397281	0.0909544
ENSMUSG00000021368	0.541103	3.00717	12.5113	0.00398897	0.0910947
ENSMUSG00000004591	-0.208814	6.77858	12.5104	0.00398987	0.0910947
ENSMUSG00000020021	-0.428513	3.83568	12.5051	0.00399541	0.0910965
ENSMUSG00000061950	-0.20251	5.85257	12.4878	0.00401368	0.0911742
ENSMUSG00000004266	-0.21365	7.78066	12.4875	0.0040139	0.0911742
ENSMUSG00000005442	-0.270401	8.06297	12.4825	0.00401922	0.0911742
ENSMUSG00000000295	0.576553	3.64601	12.8831	0.00402675	0.0911742
ENSMUSG00000042312	0.361037	4.79164	12.4748	0.00402739	0.0911742
ENSMUSG00000037341	-0.477529	2.64745	12.4648	0.00403794	0.0911742
ENSMUSG00000034462	-0.44872	3.78901	12.4552	0.00404823	0.0911742
ENSMUSG00000022422	0.602699	2.89868	12.4725	0.00404876	0.0911742
ENSMUSG00000054128	1.12721	0.556667	12.4494	0.00405438	0.0911742
ENSMUSG00000026821	-0.261046	5.01365	12.4483	0.00405552	0.0911742
ENSMUSG00000020639	1.15414	-0.159074	12.4451	0.00405899	0.0911742
ENSMUSG00000000244	0.29991	5.41099	12.427	0.00407839	0.0914228
ENSMUSG00000032289	-0.427229	3.42155	12.4245	0.00408103	0.0914228
ENSMUSG00000025330	0.383143	3.62744	12.4108	0.00409578	0.0916301
ENSMUSG00000024283	-0.216073	7.42554	12.4044	0.00410271	0.0916383
ENSMUSG00000031639	-0.362292	3.02172	12.4003	0.00410715	0.0916383
ENSMUSG00000023186	-0.210407	6.22226	12.3881	0.00412041	0.0918112
ENSMUSG00000067780	-0.553917	2.52578	12.3533	0.00415847	0.0923352
ENSMUSG00000033938	0.376244	5.76367	12.7035	0.00416457	0.0923352
ENSMUSG00000053565	0.279677	6.98209	12.3426	0.00417025	0.0923352
ENSMUSG00000066724	0.422368	6.55058	13.1936	0.00417579	0.0923352
ENSMUSG00000022568	-0.213046	6.85892	12.3296	0.00418453	0.0923352
ENSMUSG00000051190	0.660303	1.42802	12.3255	0.00418906	0.0923352
ENSMUSG00000033256	0.321889	3.60277	12.3239	0.00419088	0.0923352
ENSMUSG00000008036	0.304785	6.49976	12.3345	0.00419394	0.0923352
ENSMUSG00000068391	0.341931	4.47741	12.3187	0.0041967	0.0923352
ENSMUSG00000001158	0.324232	5.20511	12.3157	0.00420002	0.0923352
ENSMUSG00000055204	-0.411741	7.98403	12.8614	0.00421093	0.0923352
ENSMUSG00000032216	-0.254371	8.84846	12.3007	0.00421667	0.0923352
ENSMUSG00000001995	-0.255026	4.71414	12.2981	0.00421966	0.0923352
ENSMUSG00000078348	0.358882	5.23197	12.3097	0.00422148	0.0923352
ENSMUSG00000058056	-0.384784	5.38506	12.5281	0.00423024	0.0924054
ENSMUSG00000081824	0.414524	3.82563	12.2671	0.00425439	0.0925278
ENSMUSG00000031813	0.278643	4.93903	12.2631	0.00425894	0.0925278
ENSMUSG00000026568	0.351427	4.909	12.2605	0.00426188	0.0925278
ENSMUSG00000039234	-0.312101	5.1377	12.2586	0.00426406	0.0925278
ENSMUSG00000000983	0.537316	4.40899	12.8917	0.00426524	0.0925278
ENSMUSG00000008129	0.682527	1.13959	12.2495	0.00427436	0.0925278
ENSMUSG00000003559	0.313477	4.49908	12.2439	0.00428075	0.0925278
ENSMUSG00000061046	0.626879	3.87786	13.0647	0.00428084	0.0925278
ENSMUSG00000030357	-0.209783	7.59482	12.2394	0.0042858	0.0925278
ENSMUSG00000082127	0.305431	7.09445	12.231	0.00429542	0.0926156
ENSMUSG00000035227	0.221307	7.58554	12.2252	0.00430203	0.0926381
ENSMUSG00000079658	0.336248	6.14504	12.44	0.00432835	0.0929894
ENSMUSG00000095253	-0.273331	4.57845	12.2013	0.0043295	0.0929894
ENSMUSG00000035674	0.3331	5.63158	12.2103	0.00434767	0.0930193
ENSMUSG00000028447	0.305137	5.08183	12.1819	0.00435182	0.0930193
ENSMUSG00000054892	0.18523	6.31594	12.179	0.00435522	0.0930193
ENSMUSG00000039405	-0.705182	2.73437	12.4765	0.00435714	0.0930193
ENSMUSG00000020198	-0.243239	7.32664	12.1753	0.00435949	0.0930193
ENSMUSG00000020956	0.571778	2.83506	12.1629	0.00437401	0.0930193
ENSMUSG00000046138	-0.418731	6.27675	13.0217	0.0043754	0.0930193
ENSMUSG00000062760	-0.297924	4.21954	12.1608	0.00437644	0.0930193
ENSMUSG00000021365	-0.227398	6.98032	12.1506	0.00438839	0.0930193
ENSMUSG00000020385	0.207982	6.5472	12.1445	0.00439547	0.0930193
ENSMUSG00000029276	0.382955	3.52542	12.1442	0.00439578	0.0930193
ENSMUSG00000051853	-0.224598	8.14132	12.14	0.00440075	0.0930193
ENSMUSG00000022092	0.347336	3.65468	12.1316	0.00441065	0.0930193
ENSMUSG00000066571	-0.32524	5.98003	12.2474	0.00441087	0.0930193
ENSMUSG00000037868	-0.345951	4.843	12.1282	0.00441461	0.0930193
ENSMUSG00000035824	0.310773	4.7144	12.0886	0.00446156	0.09389
ENSMUSG00000001552	0.221763	7.15381	12.07	0.00448384	0.0942398
ENSMUSG00000090173	0.414195	2.61484	12.0546	0.0045024	0.0945107
ENSMUSG00000035125	0.369721	4.01145	12.0476	0.00451091	0.0945142
ENSMUSG00000047459	0.207306	6.22397	12.045	0.004514	0.0945142
ENSMUSG00000004849	0.310554	5.63009	12.0399	0.00452015	0.0945142
ENSMUSG00000062901	-0.241505	7.23845	12.0304	0.00453173	0.0945142
ENSMUSG00000026667	-0.193451	7.66677	12.0272	0.00453563	0.0945142
ENSMUSG00000019850	-0.230775	7.24358	12.0241	0.00453942	0.0945142
ENSMUSG00000095041	-0.301951	7.78448	12.0217	0.00454226	0.0945142
ENSMUSG00000034681	0.278076	7.27762	12.0137	0.00455203	0.0945993
ENSMUSG00000038722	0.319493	6.25704	12.1492	0.00456556	0.0947623
ENSMUSG00000031673	-0.610681	2.63979	11.9845	0.00458793	0.0948716
ENSMUSG00000053799	0.294572	4.78441	11.9775	0.00459654	0.0948716
ENSMUSG00000070394	0.586161	4.31258	12.8348	0.00459982	0.0948716
ENSMUSG00000030598	0.740668	1.52514	11.973	0.00460209	0.0948716
ENSMUSG00000021891	0.220226	6.29599	11.9729	0.00460222	0.0948716
ENSMUSG00000054469	0.290158	4.89843	11.9683	0.00460789	0.0948716
ENSMUSG00000035969	-0.641922	1.6005	11.9635	0.00461392	0.0948716
ENSMUSG00000069272	1.01223	-0.730845	11.9574	0.00462142	0.0948716
ENSMUSG00000032437	-0.175713	7.23439	11.9569	0.00462205	0.0948716
ENSMUSG00000028894	-0.217906	6.58607	11.9368	0.00464711	0.0950917
ENSMUSG00000081087	0.395819	7.30224	12.5018	0.00465036	0.0950917
ENSMUSG00000016458	-1.94817	0.0601222	12.8056	0.00467453	0.0950917
ENSMUSG00000024276	-0.255468	6.80711	11.9127	0.00467738	0.0950917
ENSMUSG00000014980	0.341062	3.90899	11.9086	0.0046826	0.0950917
ENSMUSG00000024524	0.327835	4.07868	11.9071	0.00468445	0.0950917
ENSMUSG00000039770	0.289377	6.33275	11.9057	0.0046863	0.0950917
ENSMUSG00000050732	0.29367	5.85163	11.8963	0.00469812	0.0950917
ENSMUSG00000062006	0.433541	7.99892	12.5611	0.00470769	0.0950917
ENSMUSG00000026333	0.291272	3.9302	11.8845	0.00471314	0.0950917
ENSMUSG00000028076	0.227503	5.77006	11.8817	0.00471674	0.0950917
ENSMUSG00000034903	-0.353391	3.77789	11.8805	0.00471825	0.0950917
ENSMUSG00000055805	-0.256856	8.66287	11.8798	0.00471913	0.0950917
ENSMUSG00000041702	-0.308261	7.0237	11.8989	0.00472132	0.0950917
ENSMUSG00000079215	-0.223252	7.37102	11.8769	0.00472289	0.0950917
ENSMUSG00000028367	0.360885	7.89972	12.108	0.00472406	0.0950917
ENSMUSG00000024369	0.320333	4.85423	11.8684	0.00473371	0.095171
ENSMUSG00000039286	-0.361069	4.591	11.8626	0.00474118	0.0952062
ENSMUSG00000090258	0.410481	5.43957	12.2935	0.00477223	0.0952681
ENSMUSG00000112909	0.368487	4.0697	11.8312	0.00478151	0.0952681
ENSMUSG00000060615	1.04185	-0.146783	11.8289	0.00478449	0.0952681
ENSMUSG00000042737	0.483713	3.54196	11.8242	0.00479067	0.0952681
ENSMUSG00000056260	0.242337	5.55125	11.8235	0.00479158	0.0952681
ENSMUSG00000025499	0.283498	4.94182	11.814	0.00480391	0.0952681
ENSMUSG00000018286	0.299237	6.71796	11.8157	0.00480393	0.0952681
ENSMUSG00000090000	0.289038	5.45258	11.8136	0.00480445	0.0952681
ENSMUSG00000024976	-0.237143	6.08658	11.8064	0.00481373	0.0952681
ENSMUSG00000036661	0.382374	3.9443	11.8062	0.00481409	0.0952681
ENSMUSG00000053119	0.215642	6.32576	11.8046	0.00481614	0.0952681
ENSMUSG00000049960	0.411721	5.0277	12.0545	0.00482074	0.0952681
ENSMUSG00000022742	-0.22751	5.01478	11.7977	0.00482507	0.0952681
ENSMUSG00000006058	0.330325	5.49307	11.7875	0.00483846	0.0952681
ENSMUSG00000079523	0.343372	8.18598	11.8813	0.00485718	0.0952681
ENSMUSG00000024087	-0.276506	4.40775	11.7691	0.00486276	0.0952681
ENSMUSG00000001435	-0.370763	4.83415	11.7677	0.00486458	0.0952681
ENSMUSG00000019876	0.386309	3.07533	11.7651	0.004868	0.0952681
ENSMUSG00000022091	-0.489788	3.09436	11.7619	0.00487222	0.0952681
ENSMUSG00000014329	-0.554879	2.84935	11.7581	0.00487727	0.0952681
ENSMUSG00000090247	0.40349	4.93354	11.9379	0.00488135	0.0952681
ENSMUSG00000038286	0.28562	4.39455	11.7534	0.00488351	0.0952681
ENSMUSG00000025860	-0.266658	7.43982	11.7507	0.00488706	0.0952681
ENSMUSG00000006567	-0.467982	3.23373	11.7428	0.00489757	0.0952681
ENSMUSG00000071662	0.263962	5.94234	11.7415	0.00489924	0.0952681
ENSMUSG00000022816	-0.483458	5.04412	12.3985	0.00490036	0.0952681
ENSMUSG00000018427	-0.361008	5.941	12.0997	0.00490342	0.0952681
ENSMUSG00000075706	0.338586	6.58257	12.0185	0.0049043	0.0952681
ENSMUSG00000026977	-0.220246	7.26425	11.7264	0.0049195	0.0952815
ENSMUSG00000041849	-0.351159	4.56819	11.7259	0.00492011	0.0952815
ENSMUSG00000020831	0.295098	5.34264	11.7208	0.00492696	0.0952815
ENSMUSG00000105388	0.364112	7.56929	12.0428	0.00492786	0.0952815
ENSMUSG00000031441	-0.421065	6.23	12.5746	0.00494644	0.0955041
ENSMUSG00000026413	-0.233306	6.05494	11.703	0.00495084	0.0955041
ENSMUSG00000004552	0.285644	4.20347	11.697	0.00495899	0.0955508
ENSMUSG00000035901	-0.247829	5.79415	11.6903	0.00496798	0.0955844
ENSMUSG00000090818	-0.53535	1.82998	11.6872	0.0049722	0.0955844
ENSMUSG00000030122	0.25379	7.75986	11.676	0.00498749	0.0957639
ENSMUSG00000032245	0.349712	5.24533	11.6787	0.00501122	0.0957639
ENSMUSG00000027435	-0.287791	4.29855	11.649	0.00502427	0.0957639
ENSMUSG00000029661	-0.676949	5.51344	13.8284	0.00502499	0.0957639
ENSMUSG00000020225	0.340655	4.49341	11.6438	0.0050315	0.0957639
ENSMUSG00000025204	0.308822	6.00801	11.6892	0.00503282	0.0957639
ENSMUSG00000090264	1.118	1.87177	12.4752	0.00503997	0.0957639
ENSMUSG00000067924	0.268472	4.4399	11.6302	0.00505019	0.0957639
ENSMUSG00000102070	-0.430392	10.2192	12.0049	0.00505559	0.0957639
ENSMUSG00000020387	-0.239017	6.89924	11.6253	0.00505691	0.0957639
ENSMUSG00000020806	-0.240486	4.48361	11.6228	0.00506035	0.0957639
ENSMUSG00000017188	0.33724	4.9822	11.6226	0.00506061	0.0957639
ENSMUSG00000066551	0.301317	10.1051	11.6226	0.00506065	0.0957639
ENSMUSG00000090698	0.516548	2.58428	11.6201	0.0050641	0.0957639
ENSMUSG00000000056	-0.299142	6.60956	11.6524	0.00506772	0.0957639
ENSMUSG00000022337	0.233755	4.91871	11.6087	0.00507987	0.0958846
ENSMUSG00000048612	-0.333076	4.80288	11.5983	0.00509436	0.0960495
ENSMUSG00000011008	0.522473	3.06787	11.5839	0.00511453	0.0962359
ENSMUSG00000025938	-0.305211	4.08987	11.5779	0.00512292	0.0962359
ENSMUSG00000016427	0.35471	5.15178	11.5937	0.00512868	0.0962359
ENSMUSG00000024844	0.370451	7.16207	12.0093	0.00513027	0.0962359
ENSMUSG00000005803	0.374856	4.53049	11.5671	0.00513805	0.0962359
ENSMUSG00000032402	-0.18439	6.50119	11.5665	0.00513889	0.0962359
ENSMUSG00000024074	-0.254124	4.67629	11.5606	0.00514731	0.0962854
ENSMUSG00000038342	-0.299182	6.63121	11.5911	0.00515831	0.0963828
ENSMUSG00000028719	0.249145	6.7276	11.5483	0.0051647	0.0963943
ENSMUSG00000046856	-1.02651	-0.47807	11.5413	0.00517459	0.0964708
ENSMUSG00000013833	0.333084	5.53363	11.5734	0.00519384	0.0965413
ENSMUSG00000062604	-0.179591	6.5477	11.5266	0.00519553	0.0965413
ENSMUSG00000040824	0.351289	5.57353	11.6916	0.00519852	0.0965413
ENSMUSG00000024258	0.284614	5.04557	11.5224	0.00520154	0.0965413
ENSMUSG00000031534	0.330633	3.68312	11.5064	0.00522439	0.0968574
ENSMUSG00000031818	0.40982	7.75988	12.0728	0.00523116	0.0968753
ENSMUSG00000022450	0.28701	5.6156	11.4897	0.00524842	0.0970587
ENSMUSG00000042719	-0.226791	5.87381	11.4868	0.00525271	0.0970587
ENSMUSG00000021870	-0.241038	6.86801	11.4823	0.00525918	0.0970706
ENSMUSG00000046334	0.886767	1.71474	11.6623	0.00528493	0.0971271
ENSMUSG00000031796	0.261021	5.33318	11.4632	0.00528684	0.0971271
ENSMUSG00000032218	0.34479	6.8756	11.7723	0.00528887	0.0971271
ENSMUSG00000036820	0.331179	3.58507	11.4555	0.00529815	0.0971271
ENSMUSG00000037740	0.324531	5.50375	11.4542	0.00530002	0.0971271
ENSMUSG00000030616	-0.329864	4.46272	11.4521	0.00530309	0.0971271
ENSMUSG00000093861	2.35638	4.20997	16.7953	0.00531834	0.0971271
ENSMUSG00000033039	-0.253838	6.1002	11.4401	0.00532058	0.0971271
ENSMUSG00000036864	-0.329787	3.90467	11.4377	0.00532412	0.0971271
ENSMUSG00000025203	0.484796	9.48154	12.2085	0.00532633	0.0971271
ENSMUSG00000047003	-0.272219	4.22082	11.4283	0.00533794	0.0971271
ENSMUSG00000060419	0.349665	8.9589	11.5075	0.00534121	0.0971271
ENSMUSG00000074735	-0.482598	2.0031	11.4251	0.00534265	0.0971271
ENSMUSG00000096825	-0.653494	0.61787	11.4235	0.00534508	0.0971271
ENSMUSG00000074800	0.444245	7.48458	12.256	0.00535877	0.0971271
ENSMUSG00000019992	0.4308	3.8884	11.4131	0.00536044	0.0971271
ENSMUSG00000028470	0.623761	2.61277	11.4124	0.00537873	0.0971271
ENSMUSG00000046768	-0.451352	2.44395	11.4004	0.00537921	0.0971271
ENSMUSG00000034932	0.387816	4.48126	11.3993	0.0053809	0.0971271
ENSMUSG00000113258	-1.53432	-0.964727	11.3967	0.00538476	0.0971271
ENSMUSG00000032094	0.339669	8.348	11.492	0.00538756	0.0971271
ENSMUSG00000098650	0.429159	6.28552	12.3017	0.00539993	0.0971271
ENSMUSG00000075279	0.485714	4.71437	11.9322	0.00540212	0.0971271
ENSMUSG00000095690	-0.620869	3.4134	11.8788	0.00540585	0.0971271
ENSMUSG00000024346	0.399033	4.95386	11.5758	0.00540793	0.0971271
ENSMUSG00000043384	-0.265105	6.094	11.3719	0.00542174	0.0972704
ENSMUSG00000028832	0.439793	9.10154	11.9098	0.00544948	0.0976628
ENSMUSG00000002804	0.358871	4.11697	11.3418	0.00546709	0.0977204
ENSMUSG00000032740	-0.335201	5.22835	11.3354	0.00547685	0.0977204
ENSMUSG00000015013	0.400714	4.08034	11.3312	0.00548324	0.0977204
ENSMUSG00000035215	0.431246	3.73271	11.3279	0.00548822	0.0977204
ENSMUSG00000025878	0.193284	5.76272	11.3271	0.0054894	0.0977204
ENSMUSG00000001700	-0.261883	5.49332	11.3266	0.00549012	0.0977204
ENSMUSG00000008822	0.51912	4.0952	11.7936	0.00549373	0.0977204
ENSMUSG00000027784	-0.279576	4.48202	11.3189	0.0055019	0.0977365
ENSMUSG00000039982	-0.276036	4.50739	11.3114	0.00551341	0.0977365
ENSMUSG00000039230	0.190253	6.20911	11.3096	0.00551609	0.0977365
ENSMUSG00000044017	-0.538814	2.76857	11.3075	0.00551936	0.0977365
ENSMUSG00000081604	0.318453	7.67617	11.3532	0.00552396	0.0977365
ENSMUSG00000036411	0.530729	2.68008	11.2977	0.00553435	0.0978166
ENSMUSG00000040699	0.26698	8.80259	11.2823	0.00555813	0.0979912
ENSMUSG00000020520	-0.232996	6.71209	11.281	0.00556004	0.0979912
ENSMUSG00000032340	-0.411768	3.81148	11.2788	0.00556355	0.0979912
ENSMUSG00000030335	0.287828	5.55157	11.276	0.00556775	0.0979912
ENSMUSG00000040732	-1.12889	0.298272	11.2665	0.00558257	0.0981485
ENSMUSG00000041040	-0.207846	5.68545	11.2602	0.00559231	0.0981967
ENSMUSG00000033014	-0.245167	7.10619	11.253	0.00560349	0.0981967
ENSMUSG00000044461	-0.388358	5.14183	11.4635	0.00560485	0.0981967
ENSMUSG00000023236	0.562199	1.37703	11.2496	0.00560888	0.0981967
ENSMUSG00000020553	0.476119	2.03824	11.2274	0.00564362	0.0987011
ENSMUSG00000095105	-0.236965	5.05921	11.2189	0.00565698	0.0987763
ENSMUSG00000057672	-0.206119	8.18117	11.2143	0.00566417	0.0987763
ENSMUSG00000041797	-0.571232	2.72034	11.2134	0.0056657	0.0987763
ENSMUSG00000068735	-0.197564	8.06248	11.1774	0.00572285	0.0996387
ENSMUSG00000051721	-0.352425	3.46167	11.1747	0.00572712	0.0996387
ENSMUSG00000036046	-0.210791	6.04971	11.1682	0.00573746	0.0996705
ENSMUSG00000064179	0.445101	2.29694	11.1661	0.00574091	0.0996705
ENSMUSG00000116953	0.360324	3.2772	11.1588	0.00575259	0.0997401
ENSMUSG00000031839	0.245768	6.16617	11.1562	0.00575688	0.0997401
ENSMUSG00000021243	0.339984	5.27335	11.1494	0.00579789	0.100235
ENSMUSG00000018669	0.285984	5.67818	11.1231	0.00581031	0.100235
ENSMUSG00000068566	-0.346937	4.31636	11.1174	0.00581955	0.100235
ENSMUSG00000002365	-0.222278	4.63696	11.1173	0.00581984	0.100235
ENSMUSG00000024529	-0.553616	3.51033	11.4167	0.00582564	0.100235
ENSMUSG00000020122	-0.357617	4.33935	11.1117	0.00582896	0.100235
ENSMUSG00000043190	0.304665	3.47473	11.1077	0.00583551	0.100235
ENSMUSG00000020923	-0.214569	7.93032	11.1042	0.00584124	0.100235
ENSMUSG00000020964	-0.215254	6.73345	11.1002	0.00584769	0.100235
ENSMUSG00000050390	-0.29575	4.87503	11.1	0.00584804	0.100235
ENSMUSG00000027340	-0.221468	6.25917	11.0978	0.00585158	0.100235
ENSMUSG00000020882	-0.322896	4.01671	11.092	0.00586117	0.100296
ENSMUSG00000050953	-0.351398	4.06615	11.0651	0.00590556	0.100516
ENSMUSG00000096336	-1.27197	2.09208	12.5289	0.00591466	0.100516
ENSMUSG00000059316	-0.291181	4.58785	11.0589	0.00591577	0.100516
ENSMUSG00000003429	0.314781	9.34722	11.0576	0.00591798	0.100516
ENSMUSG00000071141	0.441283	5.99733	11.975	0.00591823	0.100516
ENSMUSG00000093904	0.344265	6.89309	11.3751	0.00592734	0.100516
ENSMUSG00000014905	-0.231707	4.86144	11.0428	0.00594263	0.100516
ENSMUSG00000053604	0.209951	5.48581	11.042	0.00594405	0.100516
ENSMUSG00000047067	0.336678	4.38057	11.0418	0.00594437	0.100516
ENSMUSG00000007670	-0.206084	7.62647	11.04	0.0059473	0.100516
ENSMUSG00000046152	0.43444	2.88866	11.0388	0.00594925	0.100516
ENSMUSG00000038803	0.301921	5.73799	11.0303	0.00596355	0.100516
ENSMUSG00000063558	-0.462341	2.32347	11.0283	0.00596693	0.100516
ENSMUSG00000020640	-0.356607	7.71734	11.3171	0.00597901	0.100516
ENSMUSG00000043336	-0.408591	4.82482	11.2197	0.00598098	0.100516
ENSMUSG00000023020	0.368927	4.81406	11.0273	0.00598493	0.100516
ENSMUSG00000039967	-0.35658	7.65901	11.3084	0.00600386	0.100516
ENSMUSG00000024067	0.322919	5.17216	11.0044	0.00600716	0.100516
ENSMUSG00000024217	0.320696	6.01007	11.175	0.00601415	0.100516
ENSMUSG00000057506	0.3719	4.63304	10.9978	0.00601836	0.100516
ENSMUSG00000063457	0.369326	9.09606	11.1957	0.00601874	0.100516
ENSMUSG00000044617	-0.272021	4.18108	10.9963	0.0060209	0.100516
ENSMUSG00000010067	0.203099	5.43362	10.9959	0.00602148	0.100516
ENSMUSG00000005705	0.825647	1.24838	10.9958	0.00602175	0.100516
ENSMUSG00000005625	0.245591	6.90252	10.994	0.00602483	0.100516
ENSMUSG00000031375	-0.389405	6.24569	11.6516	0.00604159	0.100559
ENSMUSG00000005774	-0.223411	5.50528	10.979	0.00605038	0.100559
ENSMUSG00000017144	-0.23044	4.45095	10.9765	0.00605464	0.100559
ENSMUSG00000030257	-0.388784	4.58758	11.0138	0.00607472	0.100559
ENSMUSG00000030577	-0.330548	3.5992	10.9628	0.00607806	0.100559
ENSMUSG00000019996	0.244907	5.55567	10.9605	0.006082	0.100559
ENSMUSG00000029787	-0.213625	6.86504	10.9592	0.00608415	0.100559
ENSMUSG00000035173	-0.28479	5.74307	10.9573	0.00608735	0.100559
ENSMUSG00000052712	0.320117	5.07858	10.9573	0.00608736	0.100559
ENSMUSG00000028461	0.355847	4.25298	10.9449	0.00610871	0.100559
ENSMUSG00000034075	-0.207138	6.7523	10.9443	0.00610981	0.100559
ENSMUSG00000024212	-0.195748	6.57205	10.9411	0.00611535	0.100559
ENSMUSG00000039016	0.342959	4.54441	10.9272	0.0061393	0.100559
ENSMUSG00000104649	0.416014	5.67742	11.5322	0.00614131	0.100559
ENSMUSG00000083424	0.463338	7.67057	11.8607	0.00614635	0.100559
ENSMUSG00000004846	-0.29257	4.47998	10.9197	0.00615239	0.100559
ENSMUSG00000033365	-0.214843	5.45274	10.9186	0.00615438	0.100559
ENSMUSG00000031807	0.314529	5.89524	11.0188	0.00616049	0.100559
ENSMUSG00000040374	0.332798	4.62328	10.9133	0.00616363	0.100559
ENSMUSG00000033096	0.330783	4.96835	10.9123	0.00616528	0.100559
ENSMUSG00000068040	-0.213694	5.82617	10.9111	0.00616734	0.100559
ENSMUSG00000042772	-0.239187	7.54372	10.9085	0.00617199	0.100559
ENSMUSG00000029649	0.31342	6.57173	11.0871	0.00617213	0.100559
ENSMUSG00000020495	-0.247388	5.04683	10.9083	0.00617219	0.100559
ENSMUSG00000078713	0.46068	4.80221	11.3604	0.00618176	0.100617
ENSMUSG00000024334	0.296422	4.89556	10.8933	0.00619846	0.10079
ENSMUSG00000074497	-0.395076	5.06153	11.1347	0.00620745	0.100838
ENSMUSG00000027803	-0.303072	3.80995	10.8845	0.00621404	0.100847
ENSMUSG00000036944	0.297839	4.86547	10.8689	0.00624151	0.101167
ENSMUSG00000045394	0.254738	5.23787	10.8664	0.00624595	0.101167
ENSMUSG00000061360	0.303802	5.9634	10.9164	0.00627005	0.101459
ENSMUSG00000064109	0.432301	3.2857	10.8479	0.0062787	0.101459
ENSMUSG00000000794	-0.393125	3.27862	10.846	0.00628221	0.101459
ENSMUSG00000047371	-0.449759	2.0083	10.8339	0.00630374	0.101684
ENSMUSG00000028071	-0.240282	7.27197	10.8308	0.00630925	0.101684
ENSMUSG00000032336	-0.173348	6.43402	10.8275	0.00631525	0.101684
ENSMUSG00000031706	-0.222078	5.72957	10.8218	0.00632539	0.101684
ENSMUSG00000032737	-0.277145	4.02131	10.8211	0.00632662	0.101684
ENSMUSG00000050621	0.407543	9.17036	11.2353	0.00633435	0.10171
ENSMUSG00000021646	0.319664	3.65131	10.7977	0.00636897	0.102167
ENSMUSG00000027487	0.352602	3.92997	10.7906	0.0063817	0.102273
ENSMUSG00000030254	0.441725	5.10903	11.2807	0.00641164	0.102549
ENSMUSG00000055862	0.302032	3.88924	10.7742	0.00641164	0.102549
ENSMUSG00000042293	0.64235	1.40128	10.7665	0.00642575	0.102549
ENSMUSG00000057691	-0.193196	5.95986	10.7661	0.00642648	0.102549
ENSMUSG00000109179	-0.533701	3.07548	10.7934	0.00642968	0.102549
ENSMUSG00000020444	0.348144	4.23968	10.7576	0.00644204	0.102648
ENSMUSG00000028394	0.309911	5.46778	10.749	0.00645785	0.102801
ENSMUSG00000056234	-0.200338	7.63716	10.7429	0.00646909	0.102882
ENSMUSG00000025326	-0.24764	7.74114	10.7372	0.00647951	0.102949
ENSMUSG00000015202	-0.303178	3.50088	10.7265	0.00649948	0.103168
ENSMUSG00000020473	-0.905283	4.11193	12.9382	0.00651489	0.103227
ENSMUSG00000028530	-0.226744	9.07302	10.7178	0.00651557	0.103227
ENSMUSG00000026511	0.338658	5.82582	10.9388	0.00652681	0.103259
ENSMUSG00000086583	0.345982	10.0014	10.724	0.00653642	0.103259
ENSMUSG00000074243	-0.625856	1.33033	10.7015	0.00654594	0.103259
ENSMUSG00000026032	0.394104	5.20665	11.0059	0.00654795	0.103259
ENSMUSG00000019947	-0.35285	4.76046	10.7001	0.00654856	0.103259
ENSMUSG00000078134	0.747866	0.533149	10.6871	0.00657297	0.103353
ENSMUSG00000032265	-0.32093	3.65392	10.6868	0.00657345	0.103353
ENSMUSG00000045777	0.52027	1.9589	10.684	0.00657868	0.103353
ENSMUSG00000114277	0.731048	5.83143	13.2082	0.00658031	0.103353
ENSMUSG00000074129	0.418236	9.9504	11.0681	0.00659232	0.103353
ENSMUSG00000025328	0.442096	3.03784	10.6746	0.00659651	0.103353
ENSMUSG00000030022	-0.320396	4.40789	10.6738	0.00659791	0.103353
ENSMUSG00000000884	0.36739	3.57173	10.6653	0.00661397	0.10348
ENSMUSG00000063550	-0.232217	6.79628	10.663	0.00661842	0.10348
ENSMUSG00000014771	0.277874	4.4546	10.6574	0.00662903	0.103548
ENSMUSG00000083594	0.257901	4.36149	10.6367	0.00666852	0.103995
ENSMUSG00000021023	0.342446	3.76134	10.6358	0.00667013	0.103995
ENSMUSG00000027668	0.205009	5.15117	10.6208	0.00669897	0.104347
ENSMUSG00000055435	-0.324572	4.94464	10.6156	0.006709	0.104406
ENSMUSG00000022516	0.279193	5.55177	10.6067	0.00672617	0.104511
ENSMUSG00000103068	-2.08158	0.447475	12.0698	0.00672831	0.104511
ENSMUSG00000095597	0.372914	7.82314	10.9995	0.00674708	0.104535
ENSMUSG00000040998	-0.282982	4.685	10.5956	0.00674764	0.104535
ENSMUSG00000000782	-0.250004	11.6988	10.5925	0.0067536	0.104535
ENSMUSG00000021996	0.295965	6.23391	10.6973	0.00675657	0.104535
ENSMUSG00000052395	0.346753	3.75651	10.5869	0.0067644	0.104535
ENSMUSG00000090553	0.470688	6.30209	11.8037	0.00676746	0.104535
ENSMUSG00000026213	0.22035	5.62591	10.5796	0.00677865	0.104611
ENSMUSG00000070034	0.176761	7.43865	10.5685	0.00680037	0.104738
ENSMUSG00000019659	0.25706	5.65679	10.5658	0.0068056	0.104738
ENSMUSG00000052759	-0.602221	1.79421	10.5657	0.00680573	0.104738
ENSMUSG00000003546	0.241925	4.57655	10.5526	0.00683154	0.104958
ENSMUSG00000020848	-0.791466	1.17435	10.552	0.00683265	0.104958
ENSMUSG00000021186	-0.36327	3.15073	10.5449	0.0068466	0.105076
ENSMUSG00000062619	0.464343	2.87657	10.5385	0.00685934	0.105174
ENSMUSG00000025533	0.29352	4.18321	10.5312	0.00687379	0.105299
ENSMUSG00000055839	0.311185	6.41914	10.7048	0.00689408	0.105513
ENSMUSG00000004771	0.243926	6.02711	10.5175	0.00690099	0.105522
ENSMUSG00000005354	0.241832	6.35578	10.5104	0.00691503	0.10564
ENSMUSG00000106715	0.361926	3.03147	10.4894	0.00695699	0.106183
ENSMUSG00000026327	1.02478	0.0256256	10.4803	0.00697533	0.106275
ENSMUSG00000002379	0.344743	5.69576	10.7123	0.00697572	0.106275
ENSMUSG00000020650	0.426564	4.69628	10.7517	0.00698711	0.106351
ENSMUSG00000020044	-0.251434	6.11603	10.467	0.00700219	0.106482
ENSMUSG00000006289	0.317981	5.13723	10.4611	0.0070142	0.106482
ENSMUSG00000056612	0.366205	6.59401	10.952	0.00701488	0.106482
ENSMUSG00000019809	0.298553	4.53569	10.4544	0.00702782	0.106581
ENSMUSG00000050299	0.378334	8.5578	10.7797	0.00704835	0.106632
ENSMUSG00000070348	-0.322885	5.1331	10.4435	0.00705006	0.106632
ENSMUSG00000060397	-0.347539	2.84891	10.4401	0.00705684	0.106632
ENSMUSG00000030671	-0.228809	6.31708	10.4358	0.00706579	0.106632
ENSMUSG00000003199	0.284476	5.47496	10.4348	0.00706771	0.106632
ENSMUSG00000035093	-0.2257	7.1314	10.4339	0.00706957	0.106632
ENSMUSG00000037416	-0.3754	7.10533	10.9173	0.00707658	0.106641
ENSMUSG00000003134	-0.287344	4.97208	10.4185	0.0071013	0.106889
ENSMUSG00000028517	-0.290116	4.87478	10.4162	0.00710585	0.106889
ENSMUSG00000028495	0.448976	7.82539	11.2127	0.00715964	0.107599
ENSMUSG00000028070	0.27557	4.93529	10.3872	0.00716595	0.107599
ENSMUSG00000072640	0.286261	4.52848	10.3631	0.00721634	0.108258
ENSMUSG00000020755	0.208832	5.78101	10.3579	0.00722727	0.108294
ENSMUSG00000096727	0.253836	6.53793	10.3527	0.00723805	0.108294
ENSMUSG00000039917	0.370565	4.27266	10.3472	0.00724972	0.108294
ENSMUSG00000029177	0.328998	6.74132	10.6311	0.00725117	0.108294
ENSMUSG00000012296	-0.200258	5.42213	10.3413	0.00726217	0.108294
ENSMUSG00000076480	0.24298	4.93137	10.3402	0.00726437	0.108294
ENSMUSG00000028411	0.233901	4.6478	10.3394	0.00726605	0.108294
ENSMUSG00000033542	-0.260367	4.5927	10.337	0.00727124	0.108294
ENSMUSG00000021669	-0.215727	6.91662	10.3331	0.00727947	0.108294
ENSMUSG00000004945	0.338453	5.06517	10.3316	0.00729583	0.108294
ENSMUSG00000054836	0.370713	3.8913	10.3242	0.0072983	0.108294
ENSMUSG00000036097	-0.220244	6.54589	10.322	0.00730302	0.108294
ENSMUSG00000019054	0.435887	6.00494	11.1911	0.00730513	0.108294
ENSMUSG00000021290	0.502625	5.79992	11.5307	0.00731528	0.108294
ENSMUSG00000048406	0.55273	1.52288	10.3158	0.00731616	0.108294
ENSMUSG00000115431	0.49435	3.94216	10.6347	0.00733508	0.108427
ENSMUSG00000071497	0.253434	5.82012	10.3055	0.00733816	0.108427
ENSMUSG00000062127	-0.26442	4.61522	10.2981	0.007354	0.108507
ENSMUSG00000024143	-0.219322	4.55895	10.2969	0.00735666	0.108507
ENSMUSG00000022400	0.343457	5.79225	10.5491	0.00739129	0.108901
ENSMUSG00000049555	-0.281607	4.49225	10.2784	0.0073964	0.108901
ENSMUSG00000071528	0.452677	5.40388	10.9639	0.0074073	0.10893
ENSMUSG00000041408	-0.224206	8.41158	10.2714	0.00741148	0.10893
ENSMUSG00000022476	0.36653	3.77198	10.2595	0.00743733	0.109147
ENSMUSG00000032479	0.192562	8.39156	10.2586	0.00743929	0.109147
ENSMUSG00000039463	0.220042	5.83933	10.2474	0.00746369	0.109325
ENSMUSG00000024099	0.311673	6.25405	10.4552	0.00746891	0.109325
ENSMUSG00000057738	-0.252461	8.29073	10.244	0.00747113	0.109325
ENSMUSG00000031231	0.381338	6.51126	10.8582	0.00747894	0.109343
ENSMUSG00000117924	0.596944	4.25715	11.0954	0.00751073	0.109711
ENSMUSG00000041881	0.369548	5.44094	10.5115	0.00751724	0.109711
ENSMUSG00000021496	0.412058	2.8877	10.217	0.00753041	0.109807
ENSMUSG00000024516	0.226026	6.40706	10.2137	0.00753759	0.109816
ENSMUSG00000021903	-0.578592	2.65443	10.213	0.00756047	0.110053
ENSMUSG00000047810	-0.195779	7.3011	10.1978	0.00757283	0.110136
ENSMUSG00000063108	-0.212312	6.70573	10.1916	0.00758664	0.110177
ENSMUSG00000036902	-0.301512	4.64119	10.1906	0.00758884	0.110177
ENSMUSG00000041609	-0.182943	6.21929	10.1847	0.00760195	0.110269
ENSMUSG00000041236	0.179481	6.17685	10.1818	0.00760844	0.110269
ENSMUSG00000067591	0.89276	0.865978	10.1762	0.00762081	0.110353
ENSMUSG00000030037	0.403407	3.80046	10.1687	0.00763772	0.110502
ENSMUSG00000007892	0.374541	9.55118	10.3862	0.00765683	0.110558
ENSMUSG00000045193	0.971566	6.13864	13.636	0.00766063	0.110558
ENSMUSG00000018334	-0.258318	5.18069	10.1581	0.00766149	0.110558
ENSMUSG00000039662	-0.194933	6.38799	10.1548	0.00766891	0.110569
ENSMUSG00000075132	0.275715	3.5836	10.1483	0.00768353	0.110684
ENSMUSG00000009731	-0.928002	0.38697	10.1426	0.00769637	0.110773
ENSMUSG00000026068	0.431349	3.00039	10.1392	0.00770405	0.110779
ENSMUSG00000020261	-0.195659	6.03401	10.1366	0.0077101	0.110779
ENSMUSG00000031388	0.25545	5.92947	10.121	0.00774543	0.111034
ENSMUSG00000006931	0.340753	3.28103	10.1181	0.00775201	0.111034
ENSMUSG00000078941	0.298399	6.49712	10.2543	0.00775992	0.111034
ENSMUSG00000020961	-0.287542	4.96041	10.1115	0.00776724	0.111034
ENSMUSG00000008035	0.364472	3.51689	10.1114	0.00776738	0.111034
ENSMUSG00000022681	0.244941	5.39264	10.1112	0.00776778	0.111034
ENSMUSG00000019861	-0.222382	5.48678	10.1035	0.00778555	0.11111
ENSMUSG00000049299	0.3507	4.98969	10.1544	0.0077864	0.11111
ENSMUSG00000011256	-0.303606	5.45214	10.0997	0.00779409	0.111124
ENSMUSG00000039117	-0.250604	6.00058	10.0961	0.00780253	0.111149
ENSMUSG00000067870	0.310861	8.37074	10.1115	0.00783999	0.111409
ENSMUSG00000032702	-0.345995	3.56149	10.0745	0.0078522	0.111409
ENSMUSG00000020171	0.297561	5.79461	10.1106	0.0078524	0.111409
ENSMUSG00000032238	-0.250293	4.20118	10.0739	0.00785362	0.111409
ENSMUSG00000034460	-0.367971	3.06264	10.0713	0.00785964	0.111409
ENSMUSG00000052917	-0.321983	6.7402	10.3292	0.00786087	0.111409
ENSMUSG00000073402	0.863611	2.07994	10.4528	0.00789638	0.111775
ENSMUSG00000022216	0.233819	7.1808	10.0506	0.00790774	0.111775
ENSMUSG00000037990	-0.427199	2.94807	10.0421	0.00792769	0.111775
ENSMUSG00000040183	-0.361214	5.25311	10.2305	0.00792917	0.111775
ENSMUSG00000030084	-0.264805	6.32183	10.0413	0.00792957	0.111775
ENSMUSG00000023904	0.328823	4.65543	10.0412	0.00792976	0.111775
ENSMUSG00000002033	0.229005	8.81475	10.0303	0.00795533	0.111775
ENSMUSG00000001844	0.248468	4.80331	10.0296	0.00795692	0.111775
ENSMUSG00000036099	0.201073	5.09574	10.0283	0.00795997	0.111775
ENSMUSG00000005397	-0.822519	4.4637	11.984	0.00798182	0.111775
ENSMUSG00000031843	0.332697	4.04483	10.0153	0.00799085	0.111775
ENSMUSG00000001089	-0.304404	4.92554	10.0113	0.0080002	0.111775
ENSMUSG00000026604	-0.301637	6.14033	10.1677	0.00801102	0.111775
ENSMUSG00000037617	-0.387269	2.87623	10.0025	0.00802115	0.111775
ENSMUSG00000032417	0.776066	0.656523	10.0009	0.00802483	0.111775
ENSMUSG00000029238	-0.26051	5.23543	9.99958	0.00802798	0.111775
ENSMUSG00000025041	0.183323	6.2414	9.99743	0.0080331	0.111775
ENSMUSG00000027875	0.320096	4.1733	9.99736	0.00803326	0.111775
ENSMUSG00000002068	0.337621	4.78193	9.99591	0.00803671	0.111775
ENSMUSG00000027201	0.224896	6.41231	9.99422	0.00804073	0.111775
ENSMUSG00000040498	0.333372	3.65253	9.99393	0.00804143	0.111775
ENSMUSG00000060860	0.266488	8.04482	9.99285	0.00804399	0.111775
ENSMUSG00000045362	0.292002	4.23707	9.99132	0.00804764	0.111775
ENSMUSG00000068699	-1.06885	0.635964	10.0856	0.00804767	0.111775
ENSMUSG00000040414	0.330827	4.32042	9.97335	0.00809059	0.112106
ENSMUSG00000091971	-0.415009	2.8954	9.97307	0.00809126	0.112106
ENSMUSG00000027099	0.25373	4.75165	9.97207	0.00809367	0.112106
ENSMUSG00000029587	-0.349679	5.31896	10.1336	0.00810509	0.112106
ENSMUSG00000053453	0.233848	6.18986	9.96658	0.00810685	0.112106
ENSMUSG00000047757	0.3306	3.28679	9.96452	0.00811179	0.112106
ENSMUSG00000047044	0.288571	5.11128	9.94932	0.00814846	0.112519
ENSMUSG00000034353	0.241622	7.17755	9.94275	0.00816436	0.11252
ENSMUSG00000037921	0.331886	4.58271	9.94082	0.00816903	0.11252
ENSMUSG00000003382	-0.184935	6.96861	9.93954	0.00817214	0.11252
ENSMUSG00000030512	0.304292	5.68462	9.98804	0.00817554	0.11252
ENSMUSG00000005506	-0.249487	8.47902	9.92603	0.008205	0.112547
ENSMUSG00000001627	0.215921	5.38056	9.92562	0.008206	0.112547
ENSMUSG00000031697	0.386109	5.56128	10.3621	0.00821135	0.112547
ENSMUSG00000064127	-0.262528	7.72123	9.91778	0.00822512	0.112547
ENSMUSG00000022312	0.242587	8.1986	9.91623	0.00822891	0.112547
ENSMUSG00000035443	0.248656	4.91245	9.91504	0.00823184	0.112547
ENSMUSG00000015671	0.246806	7.15078	9.90791	0.0082493	0.112547
ENSMUSG00000059246	-0.949227	0.0876298	9.90064	0.00826717	0.112547
ENSMUSG00000032727	-0.202942	5.67562	9.89642	0.00827754	0.112547
ENSMUSG00000028708	-0.197733	5.86284	9.8941	0.00828327	0.112547
ENSMUSG00000029345	-0.169944	5.95273	9.89238	0.00828749	0.112547
ENSMUSG00000037949	0.204786	4.89533	9.89178	0.00828897	0.112547
ENSMUSG00000055720	0.245599	5.81861	9.89034	0.00829254	0.112547
ENSMUSG00000030316	0.302821	3.727	9.88689	0.00830105	0.112547
ENSMUSG00000046691	-0.508384	6.25371	11.2966	0.00830482	0.112547
ENSMUSG00000116564	0.316468	4.98616	9.87955	0.00831921	0.112547
ENSMUSG00000044155	0.260403	5.55769	9.87784	0.00832345	0.112547
ENSMUSG00000019849	0.218537	7.35068	9.87739	0.00832456	0.112547
ENSMUSG00000034248	-0.236647	7.54264	9.87733	0.0083247	0.112547
ENSMUSG00000084957	0.234456	5.09826	9.87527	0.00832981	0.112547
ENSMUSG00000054405	0.23969	6.95104	9.87433	0.00833215	0.112547
ENSMUSG00000035351	0.368075	4.34725	9.87268	0.00833626	0.112547
ENSMUSG00000037361	0.403927	6.38298	10.6221	0.00834089	0.112547
ENSMUSG00000021327	-0.319148	6.30698	10.146	0.00834425	0.112547
ENSMUSG00000072437	-0.425821	2.70014	9.86863	0.00834632	0.112547
ENSMUSG00000030283	-0.263744	7.22453	9.86349	0.00835912	0.112593
ENSMUSG00000018501	-0.358086	8.94415	10.0815	0.00836698	0.112593
ENSMUSG00000081683	-0.457407	2.21508	9.85826	0.00837215	0.112593
ENSMUSG00000029004	-0.399139	8.03606	10.3797	0.00837672	0.112593
ENSMUSG00000014496	0.190686	7.15901	9.84873	0.00839597	0.11276
ENSMUSG00000076608	-1.00304	2.19148	10.6388	0.00841928	0.112963
ENSMUSG00000037913	0.278614	3.63816	9.83732	0.00842463	0.112963
ENSMUSG00000045962	-0.32681	9.07973	9.89767	0.0084349	0.112985
ENSMUSG00000027076	0.41442	2.5678	9.82591	0.00845336	0.112985
ENSMUSG00000040464	0.461024	3.82071	9.99258	0.00845435	0.112985
ENSMUSG00000009995	0.234297	5.25031	9.82369	0.00845897	0.112985
ENSMUSG00000036526	-0.226675	6.48514	9.82321	0.00846017	0.112985
ENSMUSG00000018593	-0.452442	6.27855	10.8877	0.00848493	0.113058
ENSMUSG00000024608	0.378604	9.20863	10.1119	0.00848854	0.113058
ENSMUSG00000031134	0.186786	7.54687	9.81074	0.00849177	0.113058
ENSMUSG00000068267	0.232078	6.57053	9.80977	0.00849422	0.113058
ENSMUSG00000020170	-0.259652	6.42939	9.80672	0.00850197	0.113058
ENSMUSG00000026914	0.230033	6.63723	9.805	0.00850633	0.113058
ENSMUSG00000024911	0.343537	4.91709	9.81908	0.0085222	0.113067
ENSMUSG00000032239	0.211586	5.54782	9.79604	0.00852917	0.113067
ENSMUSG00000022671	0.351261	3.37113	9.79421	0.00853384	0.113067
ENSMUSG00000063011	-0.540103	3.28656	9.99561	0.00853412	0.113067
ENSMUSG00000039367	-0.189027	7.9261	9.79059	0.00854309	0.113096
ENSMUSG00000047721	0.388168	4.12351	9.7933	0.00855906	0.113217
ENSMUSG00000041417	-0.21857	8.06173	9.77974	0.00857085	0.113283
ENSMUSG00000037331	-0.207517	7.78587	9.76478	0.00860935	0.1137
ENSMUSG00000024421	-0.322215	5.52658	9.86368	0.00862036	0.1137
ENSMUSG00000030737	-0.203217	5.57005	9.75956	0.00862282	0.1137
ENSMUSG00000034401	0.19626	6.04828	9.75545	0.00863346	0.11375
ENSMUSG00000027177	-0.20209	7.48823	9.74373	0.00866385	0.113912
ENSMUSG00000034758	-0.488612	2.65085	9.73942	0.00867505	0.113912
ENSMUSG00000050919	-0.481302	3.72949	9.95912	0.00867655	0.113912
ENSMUSG00000028082	-0.335542	3.93599	9.73585	0.00868435	0.113912
ENSMUSG00000067722	0.27466	4.79489	9.73255	0.00869295	0.113912
ENSMUSG00000017677	0.235428	6.67812	9.73078	0.00869758	0.113912
ENSMUSG00000042682	0.282075	5.76414	9.73058	0.0086981	0.113912
ENSMUSG00000036106	-0.500876	1.88006	9.72283	0.00871834	0.113912
ENSMUSG00000026979	-0.231079	7.89346	9.72141	0.00872206	0.113912
ENSMUSG00000021192	0.233786	5.62352	9.71889	0.00872866	0.113912
ENSMUSG00000021807	0.279488	6.74323	9.75812	0.00873033	0.113912
ENSMUSG00000060032	0.277839	5.3267	9.71548	0.00873761	0.113912
ENSMUSG00000037234	-0.31888	6.64481	9.97929	0.00873823	0.113912
ENSMUSG00000031775	1.34975	-0.988347	9.71073	0.00875008	0.113912
ENSMUSG00000060548	-0.524149	1.48521	9.70728	0.00875918	0.113912
ENSMUSG00000093930	0.347375	6.21459	10.1312	0.00876106	0.113912
ENSMUSG00000029033	-0.211816	4.74059	9.70177	0.00877369	0.113912
ENSMUSG00000060938	0.356017	8.96077	9.91506	0.00878008	0.113912
ENSMUSG00000042712	0.292237	5.23687	9.69736	0.00878533	0.113912
ENSMUSG00000021537	0.2341	5.86033	9.69576	0.00878955	0.113912
ENSMUSG00000074738	0.568176	2.1738	9.69364	0.00879516	0.113912
ENSMUSG00000047501	0.300816	4.42941	9.69329	0.00879609	0.113912
ENSMUSG00000068270	-0.589313	1.72266	9.68819	0.00880958	0.113998
ENSMUSG00000046550	0.63813	0.733485	9.68532	0.0088172	0.114008
ENSMUSG00000032902	0.222631	7.8785	9.67172	0.00885334	0.114314
ENSMUSG00000078193	0.471224	7.9015	10.6027	0.00885458	0.114314
ENSMUSG00000027610	0.293862	4.30974	9.66857	0.00886176	0.114318
ENSMUSG00000018401	-0.202902	6.77867	9.66524	0.00887065	0.114344
ENSMUSG00000027863	0.227256	7.02113	9.65935	0.00888639	0.11438
ENSMUSG00000100755	0.330306	8.65767	9.788	0.00888714	0.11438
ENSMUSG00000038975	0.214824	5.83542	9.65522	0.00889745	0.114424
ENSMUSG00000071656	-0.667151	1.30699	9.65122	0.00890818	0.114474
ENSMUSG00000033475	0.305889	5.76257	9.73986	0.00892333	0.11458
ENSMUSG00000038685	0.228613	5.90401	9.63568	0.00895003	0.114835
ENSMUSG00000058076	0.220229	6.28641	9.6293	0.00896728	0.114868
ENSMUSG00000031833	-0.200762	7.60366	9.62775	0.00897147	0.114868
ENSMUSG00000074749	0.220278	4.40982	9.62708	0.00897328	0.114868
ENSMUSG00000085787	0.339084	5.47241	9.79597	0.00898557	0.114937
ENSMUSG00000044763	0.189686	5.37265	9.61974	0.00899318	0.114946
ENSMUSG00000030801	-0.206026	4.83782	9.61022	0.00901906	0.115043
ENSMUSG00000039168	0.238844	5.8151	9.60673	0.00902857	0.115043
ENSMUSG00000074743	-0.550539	3.64472	10.0189	0.0090344	0.115043
ENSMUSG00000063659	-0.229426	7.40806	9.60202	0.00904144	0.115043
ENSMUSG00000021276	0.245056	4.66032	9.59708	0.00905493	0.115043
ENSMUSG00000037822	0.182102	6.09559	9.5959	0.00905816	0.115043
ENSMUSG00000038002	-0.278529	6.90347	9.62912	0.00905819	0.115043
ENSMUSG00000036550	-0.31119	8.98727	9.60858	0.00906287	0.115043
ENSMUSG00000027007	-0.214265	5.54374	9.59416	0.00906295	0.115043
ENSMUSG00000056608	0.21695	8.66083	9.58289	0.00909387	0.115267
ENSMUSG00000039047	0.168041	5.73362	9.5827	0.00909439	0.115267
ENSMUSG00000021987	-0.170155	6.65499	9.57689	0.0091104	0.115361
ENSMUSG00000030059	-0.20949	6.13442	9.57422	0.00911775	0.115361
ENSMUSG00000019578	0.229892	5.76996	9.57248	0.00912256	0.115361
ENSMUSG00000038866	-0.222631	6.08644	9.56309	0.00914853	0.115602
ENSMUSG00000015668	0.254194	4.78565	9.55585	0.0091686	0.115712
ENSMUSG00000078515	-0.214411	7.04189	9.55095	0.00918224	0.115712
ENSMUSG00000047675	0.375343	8.2843	9.94011	0.00918371	0.115712
ENSMUSG00000001473	-0.284376	4.52044	9.54994	0.00918504	0.115712
ENSMUSG00000030201	-0.249452	7.19597	9.54117	0.00920947	0.115932
ENSMUSG00000006673	-0.173918	7.32617	9.53504	0.00922661	0.11604
ENSMUSG00000044645	0.302545	3.83815	9.53048	0.00923938	0.11604
ENSMUSG00000042770	0.315179	4.26006	9.52809	0.00924608	0.11604
ENSMUSG00000054723	0.263094	4.56105	9.52632	0.00925106	0.11604
ENSMUSG00000037326	-0.241765	5.51219	9.5227	0.00926121	0.11604
ENSMUSG00000031198	0.282716	5.78226	9.52194	0.00926337	0.11604
ENSMUSG00000059586	0.287651	4.95425	9.52071	0.0092668	0.11604
ENSMUSG00000001999	0.324271	4.26786	9.5167	0.00927809	0.116041
ENSMUSG00000001666	0.363646	4.39432	9.51667	0.00929345	0.116041
ENSMUSG00000005687	0.25165	5.94728	9.49947	0.00932677	0.116041
ENSMUSG00000046330	0.460308	7.39832	10.4477	0.00933712	0.116041
ENSMUSG00000039263	0.245547	5.91028	9.4952	0.00933887	0.116041
ENSMUSG00000022150	-0.707577	3.40903	10.2926	0.00933896	0.116041
ENSMUSG00000015806	0.29111	5.34367	9.49509	0.00933919	0.116041
ENSMUSG00000064317	0.549501	3.10538	9.64513	0.00935038	0.116041
ENSMUSG00000032018	0.189758	5.95085	9.49087	0.00935117	0.116041
ENSMUSG00000000563	0.254108	7.89101	9.48914	0.0093561	0.116041
ENSMUSG00000049130	-1.31289	-0.172139	9.56233	0.00935937	0.116041
ENSMUSG00000062232	-0.256321	5.67652	9.48236	0.00937541	0.116041
ENSMUSG00000041939	0.501149	3.40402	9.62686	0.00938115	0.116041
ENSMUSG00000068220	0.224319	7.25103	9.48006	0.00938195	0.116041
ENSMUSG00000023999	-0.938498	-0.976963	9.47891	0.00938523	0.116041
ENSMUSG00000021606	0.371908	5.13503	9.70855	0.00939398	0.116041
ENSMUSG00000028059	-0.243885	7.32834	9.47398	0.00939933	0.116041
ENSMUSG00000078453	0.350345	6.0817	9.88405	0.00940297	0.116041
ENSMUSG00000018572	0.206129	6.37736	9.47208	0.00940476	0.116041
ENSMUSG00000031862	-0.170651	6.78449	9.47146	0.00940654	0.116041
ENSMUSG00000033020	0.422168	4.3253	9.67571	0.00942547	0.116041
ENSMUSG00000078496	-0.607865	0.825141	9.46396	0.00942802	0.116041
ENSMUSG00000030729	-0.255841	6.45062	9.46038	0.0094383	0.116041
ENSMUSG00000069830	-0.643329	0.55453	9.45689	0.00944833	0.116041
ENSMUSG00000027913	1.49472	-0.827802	9.45678	0.00944865	0.116041
ENSMUSG00000038646	0.235923	5.43554	9.45137	0.00946423	0.116041
ENSMUSG00000024383	-0.267826	6.78642	9.44776	0.00947465	0.116041
ENSMUSG00000024299	-0.203196	6.08251	9.44311	0.00948809	0.116041
ENSMUSG00000056427	-0.548252	2.65518	9.43825	0.00950214	0.116041
ENSMUSG00000024194	0.341593	5.15988	9.53989	0.00950979	0.116041
ENSMUSG00000035397	0.216547	4.48166	9.43454	0.0095129	0.116041
ENSMUSG00000035898	-0.245589	5.6911	9.43277	0.00951803	0.116041
ENSMUSG00000070343	0.334479	8.2283	9.62065	0.00954607	0.116041
ENSMUSG00000035161	-0.206379	5.8027	9.42105	0.0095521	0.116041
ENSMUSG00000041229	-0.218197	6.71204	9.42074	0.00955303	0.116041
ENSMUSG00000029772	-0.180448	6.79917	9.42026	0.00955441	0.116041
ENSMUSG00000044408	0.349664	6.31045	9.8473	0.00958096	0.116041
ENSMUSG00000022205	0.259718	7.37976	9.40906	0.00958711	0.116041
ENSMUSG00000114293	-0.56129	0.706557	9.4073	0.00959227	0.116041
ENSMUSG00000025092	-0.49784	1.29954	9.4052	0.00959842	0.116041
ENSMUSG00000036256	-0.252216	5.16725	9.40497	0.0095991	0.116041
ENSMUSG00000070953	0.308485	3.6881	9.40029	0.00961282	0.116041
ENSMUSG00000003316	-0.259957	7.34783	9.39949	0.00961519	0.116041
ENSMUSG00000096900	-0.664007	0.786629	9.39643	0.00962417	0.116041
ENSMUSG00000032512	-0.172779	6.81627	9.39517	0.00962787	0.116041
ENSMUSG00000019564	-0.248175	4.22121	9.39448	0.0096299	0.116041
ENSMUSG00000024387	0.207484	6.82775	9.39304	0.00963414	0.116041
ENSMUSG00000045273	0.55102	3.84173	9.91123	0.0096372	0.116041
ENSMUSG00000022940	0.345086	4.22255	9.39053	0.00964153	0.116041
ENSMUSG00000089945	-3.01517	2.65975	13.0388	0.00964592	0.116041
ENSMUSG00000075470	-0.238631	6.28182	9.38721	0.00965132	0.116041
ENSMUSG00000094930	-2.62467	0.6192	11.4372	0.00965224	0.116041
ENSMUSG00000029135	-0.341959	4.63146	9.38499	0.00965787	0.116041
ENSMUSG00000002104	0.578762	0.789452	9.38486	0.00965826	0.116041
ENSMUSG00000063019	0.284908	4.48169	9.38107	0.00966947	0.116041
ENSMUSG00000022687	-0.293512	4.70276	9.38023	0.00967193	0.116041
ENSMUSG00000029632	0.405572	6.66426	10.1137	0.00967314	0.116041
ENSMUSG00000052572	-0.333465	4.36288	9.37919	0.00967502	0.116041
ENSMUSG00000035692	0.338477	4.79758	9.37812	0.00967817	0.116041
ENSMUSG00000021102	0.332772	4.8657	9.37566	0.00968546	0.116041
ENSMUSG00000020180	0.271524	6.38488	9.41492	0.00969154	0.116041
ENSMUSG00000097394	0.225617	5.80351	9.36992	0.00970247	0.116088
ENSMUSG00000104620	-0.859506	-0.652932	9.36333	0.00972207	0.116178
ENSMUSG00000040268	-0.21111	5.56275	9.36272	0.00972387	0.116178
ENSMUSG00000038170	-0.213091	6.189	9.35924	0.00973425	0.116192
ENSMUSG00000021975	0.178648	5.85411	9.35645	0.00974256	0.116192
ENSMUSG00000021945	-0.206039	7.13071	9.35424	0.00974914	0.116192
ENSMUSG00000015016	0.368671	3.75473	9.35297	0.00975295	0.116192
ENSMUSG00000018417	-0.276127	4.3224	9.34972	0.00976265	0.116224
ENSMUSG00000021392	-0.196217	5.75176	9.33951	0.00979325	0.116368
ENSMUSG00000081855	0.386825	7.56188	9.86321	0.00979842	0.116368
ENSMUSG00000005882	0.221036	4.92009	9.33688	0.00980112	0.116368
ENSMUSG00000006014	-0.842514	2.20639	9.77696	0.00980266	0.116368
ENSMUSG00000042520	-0.246467	7.9189	9.3242	0.00983932	0.116579
ENSMUSG00000027962	-0.220659	7.83669	9.32351	0.00984138	0.116579
ENSMUSG00000016344	0.353498	5.25356	9.51633	0.00984468	0.116579
ENSMUSG00000016487	-0.252526	4.5418	9.32119	0.00984838	0.116579
ENSMUSG00000008193	-0.259524	5.08375	9.31795	0.00985819	0.116612
ENSMUSG00000025607	0.183033	6.14175	9.3014	0.00990837	0.116867
ENSMUSG00000004996	0.308428	4.03432	9.30133	0.0099086	0.116867
ENSMUSG00000026238	0.2772	10.8385	9.29921	0.00991506	0.116867
ENSMUSG00000031023	0.391678	3.32605	9.29232	0.00993604	0.116867
ENSMUSG00000026417	0.366304	2.65273	9.29201	0.009937	0.116867
ENSMUSG00000026483	-0.27154	5.68706	9.28514	0.00995798	0.116867
ENSMUSG00000022237	-0.244017	4.39926	9.28485	0.00995889	0.116867
ENSMUSG00000050511	-0.584849	1.60571	9.28078	0.00997134	0.116867
ENSMUSG00000034667	-0.196874	6.08437	9.28042	0.00997245	0.116867
ENSMUSG00000026924	-0.266508	7.20898	9.2803	0.00997281	0.116867
ENSMUSG00000025574	0.349607	5.87852	9.65053	0.00997392	0.116867
ENSMUSG00000050608	0.338704	6.02629	9.64158	0.00997761	0.116867
ENSMUSG00000028402	-0.47952	2.02034	9.27754	0.00998127	0.116867
ENSMUSG00000040711	-0.294993	5.1084	9.27699	0.00998297	0.116867
ENSMUSG00000008140	0.22149	6.39048	9.27489	0.00998942	0.116867
ENSMUSG00000031667	0.220434	4.82746	9.27235	0.00999722	0.116867
ENSMUSG00000031877	-0.29977	3.106	9.27178	0.00999896	0.116867
ENSMUSG00000053702	0.185852	7.57775	9.25742	0.0100433	0.117207
ENSMUSG00000024939	0.230578	5.23868	9.2543	0.0100529	0.117207
ENSMUSG00000038690	0.309436	5.67953	9.3746	0.0100532	0.117207
ENSMUSG00000032965	0.239263	4.34012	9.24817	0.0100719	0.117207
ENSMUSG00000037541	-0.404521	3.84704	9.27854	0.010076	0.117207
ENSMUSG00000038485	-0.201185	6.27062	9.24438	0.0100837	0.117207
ENSMUSG00000028687	0.341214	3.5601	9.24247	0.0100896	0.117207
ENSMUSG00000104633	1.58373	-0.341357	9.49503	0.010098	0.117207
ENSMUSG00000021408	-0.192415	5.45734	9.23917	0.0100998	0.117207
ENSMUSG00000032301	0.233185	6.91565	9.23868	0.0101014	0.117207
ENSMUSG00000080848	0.278519	7.11516	9.2711	0.0101155	0.117207
ENSMUSG00000030513	-0.468869	2.76299	9.22802	0.0101346	0.117207
ENSMUSG00000112719	-1.29732	-1.28327	9.22374	0.010148	0.117207
ENSMUSG00000025264	0.312443	4.19636	9.22356	0.0101486	0.117207
ENSMUSG00000036748	0.294298	5.55071	9.23891	0.0101577	0.117207
ENSMUSG00000096459	-1.39404	1.10838	10.051	0.0101597	0.117207
ENSMUSG00000005696	0.250373	6.93028	9.21938	0.0101616	0.117207
ENSMUSG00000071632	0.25461	3.98713	9.21367	0.0101795	0.117207
ENSMUSG00000036098	-0.998547	1.31132	9.54869	0.0101808	0.117207
ENSMUSG00000010142	0.260585	5.56543	9.21315	0.0101812	0.117207
ENSMUSG00000024030	0.223541	7.38096	9.21011	0.0101907	0.117207
ENSMUSG00000022533	-0.231393	8.89541	9.20743	0.0101992	0.117207
ENSMUSG00000084416	0.280727	8.75374	9.20652	0.010202	0.117207
ENSMUSG00000032643	0.322027	3.73577	9.20647	0.0102022	0.117207
ENSMUSG00000053870	-0.215233	4.2391	9.20255	0.0102146	0.117207
ENSMUSG00000000184	-0.268656	7.53361	9.20252	0.0102146	0.117207
ENSMUSG00000034574	-0.186987	5.37102	9.20148	0.0102179	0.117207
ENSMUSG00000060636	0.395571	7.51486	9.75957	0.0102488	0.11748
ENSMUSG00000081642	0.489935	5.78042	10.2606	0.0102683	0.117562
ENSMUSG00000042250	0.946762	-0.840466	9.18406	0.010273	0.117562
ENSMUSG00000006369	-0.530111	4.21855	9.76814	0.010277	0.117562
ENSMUSG00000019158	0.367754	3.70828	9.17705	0.0102953	0.11769
ENSMUSG00000000171	0.267177	6.60986	9.19846	0.0103205	0.117836
ENSMUSG00000056820	0.182264	6.88554	9.16794	0.0103243	0.117836
ENSMUSG00000024774	0.618188	0.398855	9.16638	0.0103293	0.117836
ENSMUSG00000009549	0.280436	6.35784	9.257	0.0103553	0.118007
ENSMUSG00000030225	0.250372	5.2938	9.15045	0.0103804	0.118007
ENSMUSG00000036833	0.181174	5.852	9.14685	0.0103919	0.118007
ENSMUSG00000022453	0.234481	4.8792	9.14652	0.010393	0.118007
ENSMUSG00000031652	-0.222982	5.94104	9.14631	0.0103937	0.118007
ENSMUSG00000020843	0.290089	4.65285	9.14617	0.0103941	0.118007
ENSMUSG00000021678	-0.402624	3.613	9.14572	0.0103956	0.118007
ENSMUSG00000074781	0.204778	6.55717	9.14406	0.0104009	0.118007
ENSMUSG00000066543	0.531792	7.14064	10.4736	0.0104227	0.118109
ENSMUSG00000003824	0.388851	4.12788	9.1938	0.0104241	0.118109
ENSMUSG00000027284	-0.206332	6.56229	9.13131	0.0104421	0.11814
ENSMUSG00000021948	-0.183395	6.93473	9.12975	0.0104471	0.11814
ENSMUSG00000061175	-0.283029	3.61989	9.12945	0.0104481	0.11814
ENSMUSG00000020925	0.246813	4.78614	9.11718	0.0104879	0.11851
ENSMUSG00000020219	0.358435	5.14793	9.30259	0.0105139	0.118632
ENSMUSG00000055003	0.597112	0.853821	9.10664	0.0105223	0.118632
ENSMUSG00000026049	0.332246	4.95431	9.13466	0.0105298	0.118632
ENSMUSG00000024242	-0.226749	4.44097	9.10426	0.0105301	0.118632
ENSMUSG00000060147	0.284752	6.11456	9.22061	0.0105343	0.118632
ENSMUSG00000020671	-0.166565	7.46156	9.09438	0.0105624	0.118752
ENSMUSG00000006333	0.347083	9.86768	9.22902	0.0105677	0.118752
ENSMUSG00000042659	-0.467166	4.38198	9.49421	0.010577	0.118752
ENSMUSG00000021660	0.297903	8.21283	9.13835	0.0105784	0.118752
ENSMUSG00000086240	0.462567	2.27762	9.08649	0.0105883	0.118752
ENSMUSG00000018585	0.361497	5.54682	9.41608	0.0105982	0.118752
ENSMUSG00000037072	0.22295	7.23097	9.08192	0.0106033	0.118752
ENSMUSG00000058818	-0.332007	4.17134	9.08037	0.0106085	0.118752
ENSMUSG00000026043	-0.656499	6.73086	11.0482	0.0106098	0.118752
ENSMUSG00000035697	-0.246873	10.1526	9.07719	0.010619	0.118752
ENSMUSG00000073422	0.264496	4.86004	9.07587	0.0106233	0.118752
ENSMUSG00000037643	-0.180449	5.68208	9.06462	0.0106605	0.119088
ENSMUSG00000043716	0.297949	10.0687	9.06167	0.0106703	0.119117
ENSMUSG00000036103	-0.314701	4.24489	9.05433	0.0106947	0.11931
ENSMUSG00000020120	-0.209337	5.16362	9.04987	0.0107096	0.119395
ENSMUSG00000030871	-0.34875	3.18725	9.04679	0.0107198	0.11943
ENSMUSG00000111446	0.568844	1.27012	9.04434	0.010728	0.119441
ENSMUSG00000027582	-0.206133	6.11008	9.03986	0.010743	0.119528
ENSMUSG00000020393	0.202704	8.60632	9.03273	0.0107669	0.119714
ENSMUSG00000036437	-0.693186	0.77164	9.02919	0.0107788	0.119733
ENSMUSG00000018821	0.493916	2.40836	9.02626	0.0107886	0.119733
ENSMUSG00000047497	-0.728259	0.85457	9.025	0.0107928	0.119733
ENSMUSG00000057982	-0.249844	4.81999	9.02366	0.0107973	0.119733
ENSMUSG00000021388	-0.625864	1.66329	9.0185	0.0108147	0.11979
ENSMUSG00000081406	0.343691	9.59922	9.15859	0.0108168	0.11979
ENSMUSG00000090639	-6.54973	0.758097	12.2295	0.0108378	0.119943
ENSMUSG00000039989	0.217019	6.68234	9.00677	0.0108544	0.119966
ENSMUSG00000051339	-0.238077	4.53255	9.00571	0.010858	0.119966
ENSMUSG00000039005	-0.320874	3.2778	9.00466	0.0108615	0.119966
ENSMUSG00000079435	0.415516	5.55303	9.57127	0.0108783	0.120028
ENSMUSG00000034714	-0.317719	3.39905	8.99876	0.0108815	0.120028
ENSMUSG00000050199	-0.293261	3.96383	8.9926	0.0109025	0.12018
ENSMUSG00000052593	-0.179032	6.73582	8.98959	0.0109127	0.120213
ENSMUSG00000008305	-0.331473	4.03097	8.98484	0.0109289	0.120261
ENSMUSG00000058258	0.386737	5.92905	9.54244	0.0109406	0.120261
ENSMUSG00000058216	0.634664	2.43456	9.10183	0.0109448	0.120261
ENSMUSG00000054733	0.226495	4.22521	8.97988	0.0109459	0.120261
ENSMUSG00000024777	-0.251761	4.59677	8.97471	0.0109636	0.120264
ENSMUSG00000026004	-0.245361	6.59247	8.97351	0.0109677	0.120264
ENSMUSG00000046329	-0.185818	6.65063	8.97255	0.010971	0.120264
ENSMUSG00000092277	0.652748	0.581997	8.97136	0.0109751	0.120264
ENSMUSG00000069300	0.81952	0.416431	8.96816	0.0109861	0.120305
ENSMUSG00000058571	-0.737638	1.56341	8.97666	0.0110008	0.120311
ENSMUSG00000001467	0.41431	4.86149	9.30435	0.0110043	0.120311
ENSMUSG00000039617	0.20979	5.19296	8.96172	0.0110082	0.120311
ENSMUSG00000066233	0.375147	2.88002	8.95717	0.0110239	0.120403
ENSMUSG00000030249	-0.428679	3.114	8.94968	0.0110497	0.120606
ENSMUSG00000006057	0.29344	5.26462	8.94517	0.0110654	0.120698
ENSMUSG00000079067	1.15044	0.400785	9.07054	0.0110893	0.120787
ENSMUSG00000037531	0.244901	4.08143	8.93647	0.0110955	0.120787
ENSMUSG00000000275	-0.199022	7.36697	8.93645	0.0110956	0.120787
ENSMUSG00000032067	0.248222	5.76125	8.93446	0.0111025	0.120787
ENSMUSG00000038085	0.345406	5.42011	9.1522	0.0111301	0.120903
ENSMUSG00000024188	-0.198104	6.68254	8.9241	0.0111386	0.120903
ENSMUSG00000070942	0.245233	4.23714	8.92305	0.0111423	0.120903
ENSMUSG00000044927	0.71091	2.2665	9.13102	0.0111467	0.120903
ENSMUSG00000037787	0.300303	4.65422	8.92034	0.0111518	0.120903
ENSMUSG00000041977	-0.279097	6.04369	9.0011	0.0111567	0.120903
ENSMUSG00000042426	-0.214046	5.45317	8.89908	0.0112264	0.12153
ENSMUSG00000031540	-0.328965	8.28134	9.08989	0.0112363	0.12153
ENSMUSG00000073898	0.852851	-0.549046	8.89621	0.0112365	0.12153
ENSMUSG00000019080	0.384709	2.26255	8.89243	0.0112498	0.121585
ENSMUSG00000023046	-1.40172	2.64096	10.8302	0.0112604	0.121585
ENSMUSG00000067150	-0.233109	6.17828	8.88858	0.0112634	0.121585
ENSMUSG00000022387	-0.205151	7.218	8.8865	0.0112708	0.121586
ENSMUSG00000031904	-0.171553	6.25676	8.88441	0.0112782	0.121587
ENSMUSG00000039512	-0.295078	3.47531	8.8803	0.0112928	0.121594
ENSMUSG00000001445	0.224736	5.6578	8.87803	0.0113008	0.121594
ENSMUSG00000072647	-0.464434	2.51586	8.87687	0.0113049	0.121594
ENSMUSG00000028790	0.192906	8.7483	8.87599	0.0113081	0.121594
ENSMUSG00000016946	0.270351	5.05136	8.86899	0.011333	0.121695
ENSMUSG00000022377	-0.231396	5.9142	8.86807	0.0113363	0.121695
ENSMUSG00000046169	-0.20427	4.95764	8.86442	0.0113493	0.121695
ENSMUSG00000049502	-0.219263	7.28764	8.86039	0.0113637	0.121695
ENSMUSG00000020077	0.215333	7.00853	8.85809	0.0113719	0.121695
ENSMUSG00000074457	0.360969	4.88233	8.98971	0.0113885	0.121695
ENSMUSG00000029304	0.443014	1.8844	8.84943	0.0114029	0.121695
ENSMUSG00000060288	0.35185	5.29565	9.06856	0.0114092	0.121695
ENSMUSG00000021051	-0.173019	6.61471	8.84752	0.0114098	0.121695
ENSMUSG00000035933	-0.270238	6.38065	8.92214	0.0114112	0.121695
ENSMUSG00000009073	-0.186496	6.58709	8.84685	0.0114122	0.121695
ENSMUSG00000036959	-0.327308	4.62082	8.84682	0.0114123	0.121695
ENSMUSG00000083380	0.345519	4.42496	8.84379	0.0114232	0.121695
ENSMUSG00000031760	0.890966	-0.269397	8.84285	0.0114265	0.121695
ENSMUSG00000024575	0.599236	0.41975	8.84192	0.0114299	0.121695
ENSMUSG00000022905	-0.170373	6.79582	8.84073	0.0114342	0.121695
ENSMUSG00000008333	0.245143	5.97662	8.83234	0.0114645	0.121792
ENSMUSG00000000581	0.269376	5.52397	8.83212	0.0114652	0.121792
ENSMUSG00000041161	-0.351988	3.25136	8.82702	0.0114837	0.121792
ENSMUSG00000017718	0.369631	3.45021	8.8232	0.0114975	0.121792
ENSMUSG00000040675	0.269176	5.21285	8.82276	0.0114991	0.121792
ENSMUSG00000028369	-0.774795	1.41138	8.8502	0.011501	0.121792
ENSMUSG00000008683	0.357811	8.46508	9.1319	0.0115052	0.121792
ENSMUSG00000062646	0.197563	5.42589	8.81924	0.0115118	0.121792
ENSMUSG00000102252	0.454838	1.618	8.81885	0.0115133	0.121792
ENSMUSG00000024570	0.288033	4.95081	8.81387	0.0115314	0.121792
ENSMUSG00000038812	0.326849	5.55948	9.00117	0.0115325	0.121792
ENSMUSG00000028671	0.286268	3.90465	8.81116	0.0115412	0.121792
ENSMUSG00000022354	0.378672	5.74262	9.28492	0.0115436	0.121792
ENSMUSG00000043110	-1.53174	1.99068	10.4589	0.0115456	0.121792
ENSMUSG00000021938	0.309439	5.32033	8.86371	0.0115571	0.121836
ENSMUSG00000044348	0.31532	3.49523	8.80332	0.0115698	0.121892
ENSMUSG00000013076	-0.398367	5.53707	9.2981	0.0115782	0.121904
ENSMUSG00000039176	-0.179272	7.23267	8.79658	0.0115944	0.121998
ENSMUSG00000070305	0.26238	4.04378	8.79337	0.0116062	0.122037
ENSMUSG00000017404	0.313437	9.34	8.84327	0.0116177	0.122037
ENSMUSG00000040511	0.189864	6.48313	8.78905	0.011622	0.122037
ENSMUSG00000033684	0.213805	5.28571	8.78758	0.0116274	0.122037
ENSMUSG00000054387	-0.276851	8.51094	8.78201	0.0116479	0.122175
ENSMUSG00000075227	0.382382	3.70711	8.77733	0.0116652	0.122199
ENSMUSG00000057337	-0.461859	2.0745	8.77595	0.0116702	0.122199
ENSMUSG00000035530	0.257322	8.39455	8.77541	0.0116722	0.122199
ENSMUSG00000027655	0.284613	4.53882	8.76883	0.0116965	0.122366
ENSMUSG00000041642	-0.259421	9.06915	8.76711	0.0117029	0.122366
ENSMUSG00000030374	-0.162909	6.83217	8.76332	0.0117169	0.122436
ENSMUSG00000041453	0.316595	7.72906	8.95026	0.0117462	0.122665
ENSMUSG00000032051	0.371881	3.19575	8.74633	0.0117801	0.122843
ENSMUSG00000035967	-0.191949	5.86314	8.745	0.011785	0.122843
ENSMUSG00000003444	0.269717	3.69008	8.74375	0.0117897	0.122843
ENSMUSG00000057531	0.258071	4.90136	8.74293	0.0117927	0.122843
ENSMUSG00000024338	0.255133	7.90808	8.7393	0.0118063	0.122908
ENSMUSG00000029446	0.29312	4.52673	8.73566	0.0118199	0.12291
ENSMUSG00000042350	-0.151608	6.59702	8.73223	0.0118328	0.12291
ENSMUSG00000008668	0.365563	9.00972	9.03705	0.0118347	0.12291
ENSMUSG00000046432	0.197117	5.26839	8.73013	0.0118407	0.12291
ENSMUSG00000029427	-0.159083	6.62438	8.72941	0.0118433	0.12291
ENSMUSG00000046159	0.990604	-0.662004	8.72473	0.0118609	0.123005
ENSMUSG00000001100	0.216729	5.40181	8.72304	0.0118673	0.123005
ENSMUSG00000021661	0.249714	4.46847	8.71284	0.0119057	0.123153
ENSMUSG00000060675	0.179055	5.70585	8.71221	0.0119081	0.123153
ENSMUSG00000056342	-0.324114	8.46087	8.8705	0.0119171	0.123153
ENSMUSG00000060206	-0.444191	3.18133	8.70768	0.0119252	0.123153
ENSMUSG00000076523	-1.53325	1.67132	10.1513	0.0119403	0.123153
ENSMUSG00000020794	-0.161019	6.27669	8.70276	0.0119438	0.123153
ENSMUSG00000039781	0.280039	3.53022	8.70263	0.0119443	0.123153
ENSMUSG00000031608	-0.190696	6.33156	8.7023	0.0119456	0.123153
ENSMUSG00000020627	-0.377064	3.26699	8.70166	0.011948	0.123153
ENSMUSG00000026339	-0.234886	6.75923	8.69438	0.0119756	0.123296
ENSMUSG00000000088	0.333269	6.70255	9.04331	0.01198	0.123296
ENSMUSG00000033065	0.187725	5.16354	8.69216	0.0119841	0.123296
ENSMUSG00000037098	-0.274851	4.52034	8.68846	0.0119982	0.123335
ENSMUSG00000035725	-0.242689	5.85528	8.68727	0.0120027	0.123335
ENSMUSG00000014313	0.33902	6.06153	9.05137	0.0120293	0.123482
ENSMUSG00000071415	0.243527	7.93175	8.67873	0.0120353	0.123482
ENSMUSG00000032046	0.231693	5.63978	8.67546	0.0120478	0.123482
ENSMUSG00000038160	0.21874	5.16252	8.67177	0.012062	0.123482
ENSMUSG00000079104	-0.181107	5.71818	8.67139	0.0120634	0.123482
ENSMUSG00000020376	0.253253	5.67162	8.6704	0.0120672	0.123482
ENSMUSG00000114147	-0.986873	2.44025	9.62251	0.0120758	0.123482
ENSMUSG00000107584	0.683337	0.25288	8.66803	0.0120763	0.123482
ENSMUSG00000029911	0.24869	5.23511	8.66385	0.0120924	0.123527
ENSMUSG00000018770	0.269539	7.44158	8.6719	0.0121078	0.123527
ENSMUSG00000030759	-0.196029	6.70971	8.65435	0.012129	0.123527
ENSMUSG00000003352	-0.193877	5.59867	8.65216	0.0121374	0.123527
ENSMUSG00000024201	-0.192809	6.25295	8.65199	0.0121381	0.123527
ENSMUSG00000025362	0.350582	7.90684	8.99383	0.0121411	0.123527
ENSMUSG00000049436	-1.22549	0.773734	9.06729	0.0121417	0.123527
ENSMUSG00000030621	0.737685	5.22873	10.4169	0.0121448	0.123527
ENSMUSG00000027679	0.236139	4.37777	8.64937	0.0121482	0.123527
ENSMUSG00000036504	0.417467	4.56563	8.94079	0.0121548	0.123527
ENSMUSG00000031785	0.199149	6.19297	8.64466	0.0121664	0.123552
ENSMUSG00000057841	0.377857	9.08319	8.98764	0.0121721	0.123552
ENSMUSG00000019710	0.191666	6.51482	8.63515	0.0122033	0.123768
ENSMUSG00000070323	0.808428	-0.364132	8.63388	0.0122083	0.123768
ENSMUSG00000033216	0.213057	5.89944	8.63191	0.0122159	0.123771
ENSMUSG00000026867	-0.189227	7.44199	8.62951	0.0122253	0.12379
ENSMUSG00000030549	0.947708	-0.87507	8.62537	0.0122414	0.123878
ENSMUSG00000057388	0.268257	5.92761	8.64832	0.0122595	0.123966
ENSMUSG00000033327	-0.750564	2.32195	8.96145	0.0122674	0.123966
ENSMUSG00000020937	-0.614832	0.445678	8.61331	0.0122886	0.123966
ENSMUSG00000019773	0.318821	6.38315	8.93051	0.0122935	0.123966
ENSMUSG00000026083	-0.220879	6.72518	8.6106	0.0122992	0.123966
ENSMUSG00000034928	-0.192792	7.47136	8.60999	0.0123016	0.123966
ENSMUSG00000027787	0.242748	5.47542	8.60626	0.0123162	0.123966
ENSMUSG00000021252	0.214728	4.65447	8.60574	0.0123183	0.123966
ENSMUSG00000004936	-0.152847	5.97617	8.6045	0.0123231	0.123966
ENSMUSG00000030793	0.151134	6.77139	8.60417	0.0123244	0.123966
ENSMUSG00000063065	0.197957	5.93682	8.60095	0.0123371	0.124016
ENSMUSG00000039130	0.284337	5.0829	8.59882	0.0123455	0.124016
ENSMUSG00000029436	-0.424462	1.99075	8.59625	0.0123556	0.124016
ENSMUSG00000001910	-0.171649	7.30185	8.5874	0.0123906	0.124016
ENSMUSG00000049658	-0.309857	7.01844	8.82261	0.0123918	0.124016
ENSMUSG00000002043	0.369372	3.81354	8.58655	0.0123939	0.124016
ENSMUSG00000003458	0.153701	6.69416	8.58645	0.0123944	0.124016
ENSMUSG00000037313	0.368003	7.05781	9.08058	0.0123944	0.124016
ENSMUSG00000034471	-0.369895	4.01707	8.59158	0.0124023	0.124016
ENSMUSG00000034647	-0.394518	6.18143	9.27214	0.0124056	0.124016
ENSMUSG00000022335	-0.298392	3.51266	8.58159	0.0124136	0.124016
ENSMUSG00000063952	-0.2429	6.16508	8.57983	0.0124206	0.124016
ENSMUSG00000024664	-0.659763	1.712	8.57842	0.0124262	0.124016
ENSMUSG00000031546	0.265239	5.07872	8.57582	0.0124365	0.124025
ENSMUSG00000059479	-0.285705	3.08305	8.572	0.0124517	0.124025
ENSMUSG00000020654	-0.19583	5.10371	8.5714	0.0124541	0.124025
ENSMUSG00000006412	0.237155	5.18234	8.57073	0.0124568	0.124025
ENSMUSG00000001052	-0.206238	7.10386	8.5643	0.0124824	0.124085
ENSMUSG00000027356	-0.286433	3.91161	8.56387	0.0124841	0.124085
ENSMUSG00000094595	0.532315	1.28177	8.5636	0.0124852	0.124085
ENSMUSG00000044447	-0.33722	4.40151	8.55819	0.0125068	0.124135
ENSMUSG00000028703	-0.172068	5.5319	8.55779	0.0125084	0.124135
ENSMUSG00000035954	-0.293269	3.44592	8.55675	0.0125126	0.124135
ENSMUSG00000032333	0.231675	5.08185	8.54875	0.0125447	0.124379
ENSMUSG00000083161	0.234119	6.05837	8.54434	0.0125624	0.124481
ENSMUSG00000038725	-0.477209	3.7146	8.79771	0.0125792	0.124573
ENSMUSG00000020993	0.204638	5.32061	8.53404	0.0126039	0.124744
ENSMUSG00000057363	0.272762	4.27907	8.52817	0.0126276	0.124904
ENSMUSG00000020546	-0.288777	4.30509	8.52493	0.0126407	0.12496
ENSMUSG00000021598	0.201153	5.70161	8.51907	0.0126645	0.125121
ENSMUSG00000043943	-0.462507	1.7947	8.51256	0.0126909	0.125308
ENSMUSG00000044252	0.249409	3.96295	8.50778	0.0127104	0.125368
ENSMUSG00000040339	-0.1923	5.98423	8.50558	0.0127194	0.125368
ENSMUSG00000032526	0.340983	3.13228	8.50554	0.0127195	0.125368
ENSMUSG00000042254	-0.706718	2.59699	8.86679	0.0127347	0.125393
ENSMUSG00000063410	-0.177828	7.02908	8.5011	0.0127377	0.125393
ENSMUSG00000027170	0.233952	7.3238	8.49833	0.012749	0.125393
ENSMUSG00000023994	-0.221862	7.22113	8.49679	0.0127553	0.125393
ENSMUSG00000040383	-0.223329	6.85699	8.49536	0.0127612	0.125393
ENSMUSG00000027454	0.528336	4.33498	9.11039	0.0127673	0.125393
ENSMUSG00000031575	0.252291	6.14847	8.49884	0.0127756	0.125401
ENSMUSG00000035236	-0.248216	6.21249	8.48889	0.0127877	0.125422
ENSMUSG00000025465	0.258949	5.48438	8.48766	0.0127928	0.125422
ENSMUSG00000046573	0.374165	2.97105	8.4836	0.0128095	0.125512
ENSMUSG00000020486	0.325919	3.48269	8.47018	0.0128648	0.125945
ENSMUSG00000022892	-0.246778	6.6713	8.46541	0.0128846	0.125945
ENSMUSG00000071356	0.647563	1.19935	8.46372	0.0128916	0.125945
ENSMUSG00000058704	0.199451	5.44433	8.46084	0.0129035	0.125945
ENSMUSG00000025794	0.384378	7.88369	8.94326	0.012906	0.125945
ENSMUSG00000028066	0.319291	5.29487	8.56964	0.0129094	0.125945
ENSMUSG00000050359	0.499099	2.50994	8.45877	0.0129121	0.125945
ENSMUSG00000080893	0.833055	2.64163	9.11196	0.0129254	0.125945
ENSMUSG00000028322	0.247122	5.20317	8.45504	0.0129276	0.125945
ENSMUSG00000021476	0.239227	3.63531	8.4521	0.0129399	0.125945
ENSMUSG00000111436	0.745229	0.922941	8.44928	0.0129516	0.125945
ENSMUSG00000040913	0.284167	4.29691	8.44845	0.0129551	0.125945
ENSMUSG00000062963	0.310899	5.40828	8.55158	0.0129559	0.125945
ENSMUSG00000030766	-0.236797	5.63852	8.44738	0.0129595	0.125945
ENSMUSG00000026211	-0.281964	3.35188	8.4454	0.0129678	0.125952
ENSMUSG00000033106	0.173421	5.64791	8.44118	0.0129854	0.12605
ENSMUSG00000039737	0.279098	4.34248	8.43149	0.013026	0.126218
ENSMUSG00000006288	0.206979	5.77073	8.42912	0.013036	0.126218
ENSMUSG00000028798	0.294188	6.80582	8.61253	0.0130414	0.126218
ENSMUSG00000076614	-2.35358	1.76891	10.795	0.0130439	0.126218
ENSMUSG00000015575	0.247119	6.0929	8.42695	0.0130451	0.126218
ENSMUSG00000067995	0.293827	4.76597	8.42621	0.0130482	0.126218
ENSMUSG00000028998	0.334686	5.95288	8.75216	0.0130619	0.126276
ENSMUSG00000056116	0.220864	6.90819	8.42095	0.0130703	0.126276
ENSMUSG00000044206	-1.5804	-0.722396	8.557	0.013084	0.126276
ENSMUSG00000046962	-0.236137	4.52231	8.41759	0.0130845	0.126276
ENSMUSG00000046185	-0.219149	5.57566	8.41041	0.0131148	0.126496
ENSMUSG00000110344	0.652492	1.99081	8.43224	0.0131342	0.126508
ENSMUSG00000038271	0.214574	5.32114	8.4057	0.0131348	0.126508
ENSMUSG00000028382	-0.189507	8.77643	8.40473	0.0131389	0.126508
ENSMUSG00000057278	0.418397	5.62871	9.00984	0.0131469	0.126512
ENSMUSG00000023045	0.414746	1.63801	8.39852	0.0131653	0.126516
ENSMUSG00000050552	0.348024	4.50844	8.44028	0.0131695	0.126516
ENSMUSG00000049295	0.172088	6.97054	8.39463	0.0131818	0.126516
ENSMUSG00000036057	-0.226989	5.7413	8.39277	0.0131897	0.126516
ENSMUSG00000074865	0.261338	4.27438	8.39189	0.0131935	0.126516
ENSMUSG00000050315	-0.328776	5.51259	8.59269	0.0132087	0.126516
ENSMUSG00000024409	0.631136	1.34709	8.38556	0.0132205	0.126516
ENSMUSG00000039116	-0.358795	2.40391	8.38375	0.0132282	0.126516
ENSMUSG00000032330	0.402667	6.37915	9.1091	0.01323	0.126516
ENSMUSG00000036452	-0.206671	5.08621	8.379	0.0132485	0.126516
ENSMUSG00000058546	0.322014	8.68145	8.52825	0.0132664	0.126516
ENSMUSG00000035863	0.218681	6.01927	8.3742	0.0132691	0.126516
ENSMUSG00000071176	-0.252525	4.30693	8.37355	0.0132719	0.126516
ENSMUSG00000038525	0.188444	5.83012	8.36863	0.013293	0.126516
ENSMUSG00000004098	-0.461734	3.03283	8.36826	0.0132946	0.126516
ENSMUSG00000076580	-1.69274	1.24139	9.67691	0.0133036	0.126516
ENSMUSG00000050856	0.381464	5.79415	8.85953	0.0133103	0.126516
ENSMUSG00000080186	0.259612	5.12877	8.36233	0.0133201	0.126516
ENSMUSG00000029125	0.255532	4.54386	8.36012	0.0133297	0.126516
ENSMUSG00000028433	-0.223811	6.99716	8.35845	0.0133368	0.126516
ENSMUSG00000080268	0.293768	4.99545	8.35841	0.013337	0.126516
ENSMUSG00000020287	0.282786	4.40477	8.356	0.0133474	0.126516
ENSMUSG00000058325	-0.293874	4.3247	8.35418	0.0133553	0.126516
ENSMUSG00000028527	-0.438914	1.65403	8.35013	0.0133728	0.126516
ENSMUSG00000025630	0.23988	6.68195	8.34918	0.0133769	0.126516
ENSMUSG00000000738	0.180826	5.92456	8.34762	0.0133837	0.126516
ENSMUSG00000107002	0.302196	4.25155	8.34672	0.0133876	0.126516
ENSMUSG00000079557	0.22112	5.78963	8.34564	0.0133923	0.126516
ENSMUSG00000027613	0.224573	6.07301	8.34539	0.0133933	0.126516
ENSMUSG00000015749	0.286504	9.5284	8.3425	0.0134059	0.126516
ENSMUSG00000003531	0.323967	4.98368	8.40162	0.0134073	0.126516
ENSMUSG00000037112	-0.328494	5.62613	8.57674	0.0134108	0.126516
ENSMUSG00000022556	-0.212491	5.61845	8.34103	0.0134123	0.126516
ENSMUSG00000023011	-1.152	-0.324122	8.34054	0.0134144	0.126516
ENSMUSG00000059278	0.312272	4.08751	8.33992	0.0134171	0.126516
ENSMUSG00000028136	-0.188277	6.76487	8.33912	0.0134206	0.126516
ENSMUSG00000042042	0.212533	4.88727	8.33316	0.0134465	0.126633
ENSMUSG00000094023	-0.663465	0.201834	8.33279	0.0134481	0.126633
ENSMUSG00000001247	0.305166	3.29041	8.3308	0.0134568	0.126633
ENSMUSG00000032194	-0.2326	3.8295	8.32929	0.0134634	0.126633
ENSMUSG00000018209	-0.184103	8.8929	8.32503	0.013482	0.126697
ENSMUSG00000029530	-0.312166	9.55712	8.38765	0.0134854	0.126697
ENSMUSG00000033009	-0.226216	5.10637	8.31816	0.0135121	0.126876
ENSMUSG00000067071	0.285248	5.96991	8.43684	0.0135272	0.12691
ENSMUSG00000024241	-0.257309	6.33989	8.35808	0.0135425	0.12691
ENSMUSG00000028691	0.280161	8.03597	8.34731	0.0135447	0.12691
ENSMUSG00000001143	-0.164257	6.51471	8.31039	0.0135461	0.12691
ENSMUSG00000031561	-0.431331	2.79487	8.3046	0.0135716	0.127005
ENSMUSG00000052906	0.272698	4.59178	8.30386	0.0135749	0.127005
ENSMUSG00000058586	0.290593	4.3942	8.30155	0.0135851	0.127005
ENSMUSG00000029234	0.176469	5.67642	8.29752	0.0136028	0.127005
ENSMUSG00000022913	0.451926	3.29678	8.33594	0.0136128	0.127005
ENSMUSG00000054808	-0.218326	7.9677	8.29482	0.0136148	0.127005
ENSMUSG00000004626	0.145309	6.46842	8.29007	0.0136358	0.127005
ENSMUSG00000027737	0.349785	7.005	8.71448	0.0136432	0.127005
ENSMUSG00000029208	0.232589	5.09283	8.28565	0.0136554	0.127005
ENSMUSG00000005078	0.249414	4.04079	8.28424	0.0136616	0.127005
ENSMUSG00000021811	0.238169	6.61533	8.28308	0.0136668	0.127005
ENSMUSG00000054237	0.320046	3.51513	8.28306	0.0136669	0.127005
ENSMUSG00000020661	-0.17446	7.51062	8.28162	0.0136733	0.127005
ENSMUSG00000099647	0.389545	3.95848	8.34441	0.0137106	0.127005
ENSMUSG00000024070	-0.21622	7.19876	8.27098	0.0137207	0.127005
ENSMUSG00000036372	0.264342	5.5984	8.26898	0.0137296	0.127005
ENSMUSG00000042473	-0.272748	4.6912	8.26869	0.0137309	0.127005
ENSMUSG00000056133	-0.88474	-0.728675	8.2685	0.0137317	0.127005
ENSMUSG00000017176	0.173971	6.31117	8.26215	0.0137601	0.127005
ENSMUSG00000033910	-0.433409	1.83911	8.2614	0.0137635	0.127005
ENSMUSG00000039158	-0.22704	7.75359	8.26054	0.0137673	0.127005
ENSMUSG00000052146	0.333649	8.99732	8.43937	0.0137864	0.127005
ENSMUSG00000016833	0.367111	4.54789	8.37542	0.0137906	0.127005
ENSMUSG00000036180	-0.158901	7.16876	8.25393	0.013797	0.127005
ENSMUSG00000038412	0.290164	4.368	8.25334	0.0137996	0.127005
ENSMUSG00000020876	0.276462	4.66179	8.25306	0.0138009	0.127005
ENSMUSG00000024150	0.211037	5.34648	8.25285	0.0138018	0.127005
ENSMUSG00000024811	-0.182984	8.51104	8.25063	0.0138118	0.127005
ENSMUSG00000036305	0.409068	4.71583	8.55198	0.013813	0.127005
ENSMUSG00000032114	0.35778	3.45038	8.25024	0.0138136	0.127005
ENSMUSG00000057036	0.328402	9.01969	8.4114	0.0138156	0.127005
ENSMUSG00000101878	0.280542	7.29325	8.3455	0.0138161	0.127005
ENSMUSG00000024096	-0.163282	7.00839	8.24948	0.013817	0.127005
ENSMUSG00000029651	-0.511001	1.50717	8.24806	0.0138234	0.127005
ENSMUSG00000045867	0.404651	2.83399	8.24589	0.0138331	0.127005
ENSMUSG00000028964	0.277566	6.68516	8.36586	0.013835	0.127005
ENSMUSG00000090098	1.05132	0.446667	8.31717	0.0138382	0.127005
ENSMUSG00000058672	0.24064	7.22207	8.24229	0.0138494	0.127033
ENSMUSG00000029534	0.308193	3.59596	8.24072	0.0138565	0.127033
ENSMUSG00000026385	0.361623	5.71559	8.63101	0.0138719	0.127105
ENSMUSG00000021510	-0.183925	5.91707	8.23308	0.013891	0.127209
ENSMUSG00000030744	0.303128	9.67476	8.25592	0.0139028	0.12723
ENSMUSG00000037369	-0.20132	7.3271	8.22922	0.0139085	0.12723
ENSMUSG00000024713	-0.501641	1.02646	8.22595	0.0139233	0.127285
ENSMUSG00000031060	-0.185327	6.69998	8.22453	0.0139297	0.127285
ENSMUSG00000056380	-0.637413	-0.121549	8.2228	0.0139376	0.127287
ENSMUSG00000032047	0.19964	6.25595	8.21788	0.01396	0.127421
ENSMUSG00000029131	0.188119	6.84093	8.21306	0.013982	0.127552
ENSMUSG00000025525	0.291839	4.27292	8.20403	0.0140232	0.127816
ENSMUSG00000045374	-0.174005	5.96741	8.20337	0.0140263	0.127816
ENSMUSG00000012428	-0.324536	3.94538	8.20024	0.0140406	0.127877
ENSMUSG00000017723	0.517567	2.19194	8.19654	0.0140576	0.127905
ENSMUSG00000068165	0.289063	4.49073	8.19596	0.0140602	0.127905
ENSMUSG00000054414	-0.214511	5.59591	8.19028	0.0140864	0.127905
ENSMUSG00000024817	-0.210976	6.78738	8.18951	0.0140899	0.127905
ENSMUSG00000051615	-0.264663	4.58515	8.1851	0.0141102	0.127905
ENSMUSG00000034729	0.256447	4.22728	8.18188	0.0141251	0.127905
ENSMUSG00000078439	0.303125	3.4371	8.18129	0.0141278	0.127905
ENSMUSG00000026404	0.275702	3.35709	8.17794	0.0141433	0.127905
ENSMUSG00000039911	-0.262101	4.5968	8.17658	0.0141496	0.127905
ENSMUSG00000023923	-0.191441	5.14928	8.17643	0.0141503	0.127905
ENSMUSG00000021615	0.230289	4.36405	8.17241	0.0141689	0.127905
ENSMUSG00000074649	0.279617	4.20582	8.17201	0.0141707	0.127905
ENSMUSG00000035614	-0.210667	6.10227	8.17111	0.0141749	0.127905
ENSMUSG00000063787	0.408377	4.84801	8.48437	0.0141783	0.127905
ENSMUSG00000055254	-0.793006	2.15884	8.50932	0.0141845	0.127905
ENSMUSG00000008435	0.24565	3.57	8.16664	0.0141956	0.127905
ENSMUSG00000021771	0.231438	7.28632	8.1653	0.0142019	0.127905
ENSMUSG00000028988	0.258303	3.77226	8.16285	0.0142132	0.127905
ENSMUSG00000044594	-0.448306	2.46647	8.16185	0.0142179	0.127905
ENSMUSG00000031671	0.260379	3.37473	8.16064	0.0142235	0.127905
ENSMUSG00000112808	0.345867	8.68296	8.43086	0.0142238	0.127905
ENSMUSG00000030588	0.295525	4.41708	8.16029	0.0142252	0.127905
ENSMUSG00000093445	-0.168811	7.39891	8.15985	0.0142272	0.127905
ENSMUSG00000028645	0.245131	4.56474	8.15971	0.0142279	0.127905
ENSMUSG00000052407	-0.358158	3.69712	8.15768	0.0142373	0.127921
ENSMUSG00000029466	0.193538	6.09755	8.15195	0.014264	0.127935
ENSMUSG00000021357	0.202076	6.82529	8.15156	0.0142659	0.127935
ENSMUSG00000015501	-0.403723	7.58088	8.74045	0.0142697	0.127935
ENSMUSG00000028042	-0.240258	5.23222	8.14967	0.0142747	0.127935
ENSMUSG00000029726	0.206183	6.8982	8.14911	0.0142773	0.127935
ENSMUSG00000021823	-0.363643	5.52303	8.48911	0.0143027	0.128075
ENSMUSG00000042203	-0.152268	6.139	8.1425	0.0143083	0.128075
ENSMUSG00000029283	0.262577	5.90701	8.16126	0.01434	0.128227
ENSMUSG00000052912	0.70479	1.42525	8.13507	0.0143431	0.128227
ENSMUSG00000009927	0.406134	8.22948	8.67361	0.0143551	0.128227
ENSMUSG00000032397	0.414436	5.95413	8.84289	0.0143623	0.128227
ENSMUSG00000024670	0.167742	7.91249	8.1307	0.0143637	0.128227
ENSMUSG00000022427	0.255535	6.59305	8.16592	0.0143792	0.128282
ENSMUSG00000049985	0.407341	1.56851	8.12613	0.0143853	0.128282
ENSMUSG00000026723	0.349246	3.72421	8.12426	0.0143941	0.128292
ENSMUSG00000058070	-0.425447	1.87607	8.12016	0.0144135	0.128396
ENSMUSG00000078716	0.342546	2.72238	8.1152	0.0144369	0.128535
ENSMUSG00000040822	0.21167	5.24231	8.1136	0.0144445	0.128535
ENSMUSG00000023104	0.231492	6.17364	8.10994	0.0144618	0.128621
ENSMUSG00000063077	-0.270336	6.22337	8.2238	0.0144726	0.128637
ENSMUSG00000000631	-0.211357	7.69214	8.10507	0.014485	0.128637
ENSMUSG00000072680	0.39326	4.94536	8.41135	0.0144915	0.128637
ENSMUSG00000025193	0.338946	2.81005	8.10069	0.0145059	0.128637
ENSMUSG00000028044	0.388549	5.6469	8.58551	0.014507	0.128637
ENSMUSG00000035299	-1.20472	5.85334	10.8047	0.0145099	0.128637
ENSMUSG00000024122	-0.212041	7.88992	8.09462	0.0145348	0.128751
ENSMUSG00000029613	0.167972	6.21839	8.09225	0.0145461	0.128751
ENSMUSG00000033767	-0.164614	8.1435	8.09149	0.0145498	0.128751
ENSMUSG00000038811	0.255322	5.26863	8.09066	0.0145537	0.128751
ENSMUSG00000032807	0.797375	-0.490101	8.08842	0.0145644	0.128766
ENSMUSG00000026750	0.25797	6.8486	8.12024	0.0145947	0.128766
ENSMUSG00000024908	-0.197342	8.1538	8.08199	0.0145953	0.128766
ENSMUSG00000053769	0.272809	4.53985	8.07885	0.0146103	0.128766
ENSMUSG00000021548	0.232613	5.19108	8.0783	0.014613	0.128766
ENSMUSG00000047832	0.220324	6.77148	8.07526	0.0146276	0.128766
ENSMUSG00000022346	-0.192872	6.30904	8.07385	0.0146344	0.128766
ENSMUSG00000026003	0.218283	6.01728	8.07368	0.0146352	0.128766
ENSMUSG00000026743	-0.184842	6.96974	8.07302	0.0146384	0.128766
ENSMUSG00000073640	1.09683	1.35458	8.55634	0.0146455	0.128766
ENSMUSG00000094627	0.28617	7.40053	8.18673	0.0146493	0.128766
ENSMUSG00000024672	0.298264	3.77049	8.06942	0.0146557	0.128766
ENSMUSG00000070003	0.209031	5.84633	8.06938	0.0146559	0.128766
ENSMUSG00000028293	0.24246	4.52333	8.06677	0.0146685	0.128795
ENSMUSG00000005107	0.249151	3.9862	8.06551	0.0146746	0.128795
ENSMUSG00000019866	-0.180881	5.7505	8.06318	0.0146859	0.128826
ENSMUSG00000051727	0.465077	2.40508	8.06022	0.0147002	0.128884
ENSMUSG00000031683	0.298645	5.57402	8.16832	0.0147114	0.128914
ENSMUSG00000019868	0.205432	5.44751	8.05372	0.0147317	0.12896
ENSMUSG00000040026	0.451425	2.82924	8.05269	0.0147367	0.12896
ENSMUSG00000107145	-0.356552	3.13539	8.05044	0.0147476	0.12896
ENSMUSG00000039914	0.263235	3.92257	8.04954	0.014752	0.12896
ENSMUSG00000042351	-0.220382	7.97176	8.04822	0.0147584	0.12896
ENSMUSG00000026674	-0.514825	3.96853	8.50386	0.0147631	0.12896
ENSMUSG00000038836	0.389357	2.4613	8.03835	0.0148064	0.129266
ENSMUSG00000032009	-0.222995	7.80002	8.03431	0.0148262	0.129266
ENSMUSG00000057778	0.321159	2.98619	8.03368	0.0148293	0.129266
ENSMUSG00000074476	0.290388	5.51105	8.10028	0.014835	0.129266
ENSMUSG00000074579	0.528515	1.22945	8.03168	0.014839	0.129266
ENSMUSG00000036513	0.259089	4.863	8.03054	0.0148446	0.129266
ENSMUSG00000012848	0.30322	8.93098	8.10268	0.0148813	0.129404
ENSMUSG00000033520	0.684269	0.675023	8.02198	0.0148866	0.129404
ENSMUSG00000109336	-0.23847	5.97319	8.021	0.0148914	0.129404
ENSMUSG00000035649	0.201479	5.63251	8.01759	0.0149082	0.129404
ENSMUSG00000031820	0.211915	5.99429	8.01703	0.0149109	0.129404
ENSMUSG00000020536	-0.161502	6.56054	8.01495	0.0149212	0.129404
ENSMUSG00000015980	0.413288	1.92168	8.01365	0.0149276	0.129404
ENSMUSG00000025355	-0.615252	1.33086	8.01325	0.0149296	0.129404
ENSMUSG00000005881	0.191936	6.35751	8.0131	0.0149303	0.129404
ENSMUSG00000023979	-0.770444	0.171263	8.01052	0.014943	0.129446
ENSMUSG00000029254	0.180919	6.50694	8.00803	0.0149553	0.129486
ENSMUSG00000036782	-0.456003	1.84305	8.00395	0.0149755	0.129511
ENSMUSG00000033152	0.287126	3.38756	8.00333	0.0149785	0.129511
ENSMUSG00000057322	0.405562	5.70619	8.56984	0.0149815	0.129511
ENSMUSG00000025764	-0.222862	6.26882	8.00011	0.0149944	0.129555
ENSMUSG00000083624	0.548972	5.07876	8.93895	0.0150074	0.1296
ENSMUSG00000046442	0.285344	4.38116	7.99059	0.0150417	0.129829
ENSMUSG00000058624	-0.285498	3.881	7.98601	0.0150645	0.129855
ENSMUSG00000005447	0.264032	4.73847	7.98574	0.0150658	0.129855
ENSMUSG00000067336	-0.240638	5.36416	7.98508	0.0150692	0.129855
ENSMUSG00000040152	-1.77331	4.00463	10.6683	0.0150827	0.129855
ENSMUSG00000069893	-0.708692	3.89813	9.02861	0.0150836	0.129855
ENSMUSG00000023845	-0.380337	7.53951	8.47858	0.0150977	0.129909
ENSMUSG00000005873	0.180372	6.58017	7.97701	0.0151094	0.129942
ENSMUSG00000048000	-0.228099	6.70948	7.97172	0.0151359	0.130103
ENSMUSG00000014418	-0.183097	5.75943	7.96751	0.015157	0.130217
ENSMUSG00000051989	0.295173	4.30385	7.965	0.0151696	0.130258
ENSMUSG00000042541	0.336581	6.57832	8.35594	0.0151989	0.130401
ENSMUSG00000022674	0.202525	5.59465	7.95859	0.0152018	0.130401
ENSMUSG00000020297	0.18305	8.68566	7.95652	0.0152122	0.130423
ENSMUSG00000052488	-0.192437	7.07938	7.9491	0.0152497	0.130548
ENSMUSG00000031347	0.247595	5.26485	7.94455	0.0152727	0.130548
ENSMUSG00000069307	0.451572	2.41414	7.94407	0.0152751	0.130548
ENSMUSG00000079065	-0.459399	4.51907	8.37455	0.0152931	0.130548
ENSMUSG00000022744	-0.166919	5.27608	7.94042	0.0152936	0.130548
ENSMUSG00000023021	0.190928	5.59932	7.93951	0.0152982	0.130548
ENSMUSG00000027070	-0.768119	0.299763	7.93681	0.0153119	0.130548
ENSMUSG00000042831	0.269037	4.00149	7.93661	0.015313	0.130548
ENSMUSG00000031681	-0.201634	5.34202	7.93653	0.0153134	0.130548
ENSMUSG00000071654	0.303096	4.5665	7.9361	0.0153155	0.130548
ENSMUSG00000026134	0.24982	5.30164	7.93588	0.0153167	0.130548
ENSMUSG00000026109	-1.01414	-0.333551	7.934	0.0153262	0.130548
ENSMUSG00000044469	0.241522	4.05881	7.93351	0.0153287	0.130548
ENSMUSG00000059824	0.273315	3.59011	7.9302	0.0153456	0.130625
ENSMUSG00000028149	-0.184148	6.80307	7.92848	0.0153543	0.130633
ENSMUSG00000039782	-0.372122	3.26223	7.92224	0.0153861	0.130667
ENSMUSG00000031520	-0.571871	0.263928	7.92123	0.0153913	0.130667
ENSMUSG00000075701	0.23867	4.79228	7.92066	0.0153942	0.130667
ENSMUSG00000054582	0.800376	-0.319407	7.91953	0.0154	0.130667
ENSMUSG00000033166	-0.203033	5.54579	7.91781	0.0154087	0.130667
ENSMUSG00000018405	0.285864	3.53596	7.91735	0.0154111	0.130667
ENSMUSG00000029468	-0.286611	3.65743	7.91694	0.0154132	0.130667
ENSMUSG00000096764	-1.19852	2.94645	9.48728	0.0154285	0.13073
ENSMUSG00000024515	-0.161369	6.63586	7.91206	0.0154382	0.130746
ENSMUSG00000054280	-0.237728	6.96819	7.90904	0.0154537	0.130758
ENSMUSG00000049760	0.307113	5.0493	7.94402	0.0154626	0.130758
ENSMUSG00000024843	0.207622	5.06492	7.9072	0.0154631	0.130758
ENSMUSG00000028419	0.230265	6.28542	7.90111	0.0154945	0.130957
ENSMUSG00000032456	0.337733	3.3338	7.89108	0.0155462	0.131327
ENSMUSG00000076463	0.174028	5.4187	7.88498	0.0155778	0.131527
ENSMUSG00000019942	0.33276	6.81636	8.24557	0.015597	0.131623
ENSMUSG00000056698	0.221804	4.05406	7.87948	0.0156063	0.131635
ENSMUSG00000035683	0.338894	4.81853	7.97214	0.0156305	0.13168
ENSMUSG00000054364	-0.25912	5.0005	7.87059	0.0156526	0.13168
ENSMUSG00000044894	0.370116	5.59163	8.26497	0.0156826	0.13168
ENSMUSG00000060550	-0.273129	7.47992	7.93103	0.0156851	0.13168
ENSMUSG00000048138	0.28389	4.18796	7.86166	0.0156992	0.13168
ENSMUSG00000061436	-0.503602	4.80337	8.52577	0.0156999	0.13168
ENSMUSG00000091512	0.175647	5.47225	7.8596	0.01571	0.13168
ENSMUSG00000021930	0.247527	4.55384	7.85856	0.0157154	0.13168
ENSMUSG00000031292	-0.309697	3.41492	7.85822	0.0157172	0.13168
ENSMUSG00000044337	-0.758277	1.28882	7.8793	0.0157211	0.13168
ENSMUSG00000024883	-0.425753	1.88591	7.85739	0.0157215	0.13168
ENSMUSG00000046862	-0.198542	5.24865	7.85425	0.015738	0.13168
ENSMUSG00000032299	0.240344	5.49375	7.85154	0.0157522	0.13168
ENSMUSG00000023286	0.1761	5.92608	7.85145	0.0157527	0.13168
ENSMUSG00000028364	-0.35699	8.03692	8.21129	0.0157596	0.13168
ENSMUSG00000052584	0.691216	0.0512952	7.84964	0.0157622	0.13168
ENSMUSG00000024644	0.212428	5.77273	7.84697	0.0157762	0.13168
ENSMUSG00000060275	-0.383724	2.62048	7.84635	0.0157795	0.13168
ENSMUSG00000001750	-0.184288	5.88676	7.84589	0.0157819	0.13168
ENSMUSG00000063049	0.22651	4.52826	7.8443	0.0157903	0.13168
ENSMUSG00000050756	0.658917	0.584989	7.84391	0.0157923	0.13168
ENSMUSG00000031024	-0.239183	5.40857	7.84283	0.015798	0.13168
ENSMUSG00000041959	0.262158	6.9392	7.90472	0.0158134	0.13168
[truncated: 14,668 more rows]

## Sheet: Cerebrum
GeneID	logFC	logCPM	F	PValue	FDR
Tol	10.9854	6.17047	5421.79	1.7969e-14	2.83802e-10
ENSMUSG00000028645	-0.534465	6.38153	74.8185	8.05537e-06	0.0636133
ENSMUSG00000042608	-0.754825	4.98977	66.9663	1.29082e-05	0.0679573
ENSMUSG00000057706	0.790968	4.2912	58.4708	2.27998e-05	0.090025
ENSMUSG00000045414	0.687429	5.67352	51.8625	3.73979e-05	0.106198
ENSMUSG00000015605	-0.430854	5.67583	50.9093	4.03438e-05	0.106198
ENSMUSG00000059003	0.491535	8.51013	46.9848	5.58677e-05	0.112529
ENSMUSG00000055866	-0.771512	5.15301	45.3661	6.43304e-05	0.112529
ENSMUSG00000025402	-0.863867	5.12195	44.6074	6.88281e-05	0.112529
ENSMUSG00000026819	-0.403019	5.7832	44.2236	7.12479e-05	0.112529
ENSMUSG00000001053	-0.745751	3.07024	39.9393	0.000106692	0.131409
ENSMUSG00000031700	-0.532722	5.82191	39.9098	0.000107002	0.131409
ENSMUSG00000000531	-0.487465	5.22888	39.7601	0.000108593	0.131409
ENSMUSG00000038007	-1.00189	3.07956	38.8604	0.00011878	0.131409
ENSMUSG00000000489	-0.49544	4.41716	38.3714	0.000124803	0.131409
ENSMUSG00000019916	-0.578081	5.48848	36.1194	0.000157808	0.142944
ENSMUSG00000030103	-0.846653	6.85778	37.1908	0.000160737	0.142944
ENSMUSG00000051351	0.300388	5.42908	35.8225	0.000162909	0.142944
ENSMUSG00000037465	-0.864922	5.49396	35.7202	0.00019094	0.152025
ENSMUSG00000020653	0.561271	3.14962	33.6368	0.000207311	0.152025
ENSMUSG00000034640	-1.02402	4.28494	35.1456	0.000207618	0.152025
ENSMUSG00000000184	-0.478171	6.2852	33.2087	0.000217652	0.152025
ENSMUSG00000031853	0.965621	1.86134	33.0601	0.000221386	0.152025
ENSMUSG00000051022	0.680517	4.48629	32.3714	0.000239745	0.157772
ENSMUSG00000020601	-0.563255	5.52647	31.0236	0.000281305	0.171801
ENSMUSG00000035671	-0.572273	4.13034	30.6255	0.000295216	0.171801
ENSMUSG00000020387	-0.367763	6.08517	30.2497	0.000309121	0.171801
ENSMUSG00000068373	0.360154	8.34239	30.1754	0.000311962	0.171801
ENSMUSG00000022443	-0.329837	6.43854	29.8436	0.000325049	0.171801
ENSMUSG00000111269	0.630257	2.78614	29.6366	0.000333547	0.171801
ENSMUSG00000025959	0.420554	6.14281	29.2532	0.000350012	0.171801
ENSMUSG00000037573	0.485075	5.07743	29.2502	0.000350147	0.171801
ENSMUSG00000027540	-0.486103	5.44269	28.8284	0.000369423	0.171801
ENSMUSG00000053580	0.337054	8.14074	28.4424	0.000388201	0.171801
ENSMUSG00000073838	-0.392311	5.16636	28.3644	0.000392134	0.171801
ENSMUSG00000074170	-1.10542	1.59312	28.1548	0.000402946	0.171801
ENSMUSG00000036792	0.29219	6.35242	28.1126	0.000405165	0.171801
ENSMUSG00000020190	-0.412193	4.98328	27.2566	0.000453572	0.171801
ENSMUSG00000034738	-0.878698	1.82849	27.0327	0.000467369	0.171801
ENSMUSG00000057716	0.3577	7.91419	27.0191	0.000468221	0.171801
ENSMUSG00000049649	-1.22716	2.67161	27.2019	0.000476228	0.171801
ENSMUSG00000021895	-0.371916	6.2871	26.8529	0.000478819	0.171801
ENSMUSG00000042978	-0.521584	6.55431	26.7599	0.000484875	0.171801
ENSMUSG00000078235	-0.545117	4.33246	26.5367	0.000499795	0.171801
ENSMUSG00000024427	-0.833979	4.28725	27.1462	0.000500015	0.171801
ENSMUSG00000006362	-0.462305	5.077	26.5282	0.000500369	0.171801
ENSMUSG00000041444	0.368978	9.09601	26.2323	0.000521042	0.175092
ENSMUSG00000047414	0.533767	6.77239	25.7326	0.000558349	0.18372
ENSMUSG00000031431	-0.612204	6.03874	25.7983	0.000580162	0.187002
ENSMUSG00000020108	-0.521275	4.82182	25.2419	0.000598185	0.188823
ENSMUSG00000030888	-0.413265	3.0177	25.1071	0.000609723	0.188823
ENSMUSG00000062961	0.427121	4.2117	24.5757	0.000657927	0.196425
ENSMUSG00000031765	-0.469132	6.17435	24.5628	0.000659145	0.196425
ENSMUSG00000021767	0.272024	6.06356	24.3313	0.00068163	0.199061
ENSMUSG00000039166	0.343703	5.20572	24.178	0.00069704	0.199061
ENSMUSG00000038612	-0.354187	6.02605	23.8914	0.000726975	0.199061
ENSMUSG00000023067	-0.840322	4.56226	24.4158	0.000771252	0.199061
ENSMUSG00000060733	-0.47468	5.16196	23.4571	0.000775385	0.199061
ENSMUSG00000035299	-1.0214	5.03653	25.3096	0.000794011	0.199061
ENSMUSG00000022237	-0.383063	6.94791	23.2934	0.000794639	0.199061
ENSMUSG00000024042	-1.13028	3.98135	25.308	0.000798287	0.199061
ENSMUSG00000094747	0.535953	4.91901	23.2473	0.000800167	0.199061
ENSMUSG00000038894	-0.737715	6.34199	24.3867	0.000801888	0.199061
ENSMUSG00000025007	-0.353834	4.39217	23.0093	0.000829441	0.199061
ENSMUSG00000019852	0.368256	7.86604	22.8778	0.000846177	0.199061
ENSMUSG00000063455	0.309752	6.35656	22.8655	0.000847763	0.199061
ENSMUSG00000048310	0.467487	3.02228	22.8528	0.00084941	0.199061
ENSMUSG00000030168	-0.427562	5.87556	22.7941	0.000857043	0.199061
ENSMUSG00000055491	-0.492678	4.28078	22.6202	0.00088016	0.200394
ENSMUSG00000018932	-0.535579	3.01688	22.4587	0.000902315	0.200394
ENSMUSG00000032058	-0.456414	3.89905	22.2788	0.000927794	0.200394
ENSMUSG00000039385	0.519857	5.8479	22.2719	0.000928783	0.200394
ENSMUSG00000067279	-0.488741	5.44626	22.2413	0.000933201	0.200394
ENSMUSG00000030317	-0.360428	4.78096	22.1616	0.000944858	0.200394
ENSMUSG00000036052	-0.65511	7.29475	22.3846	0.000973355	0.200394
ENSMUSG00000046699	0.326524	6.19967	21.9353	0.000978893	0.200394
ENSMUSG00000028403	0.304636	6.27646	21.8516	0.000991871	0.200394
ENSMUSG00000031538	-0.435492	4.97881	21.8219	0.000996517	0.200394
ENSMUSG00000021624	0.811474	1.3808	21.7849	0.00100235	0.200394
ENSMUSG00000062991	0.327927	4.01945	21.5203	0.00104528	0.204373
ENSMUSG00000070565	0.33808	7.07779	21.5032	0.00104813	0.204373
ENSMUSG00000037112	-0.366938	5.56187	21.339	0.00107598	0.205359
ENSMUSG00000067276	0.982347	0.978311	21.3204	0.00107919	0.205359
ENSMUSG00000052625	1.18707	-0.304785	21.2457	0.00109221	0.205361
ENSMUSG00000036046	-0.306653	7.0565	20.9542	0.00114485	0.208047
ENSMUSG00000096822	0.712124	3.22499	20.9161	0.00115196	0.208047
ENSMUSG00000096768	-1.25447	4.86625	23.7098	0.00117379	0.208047
ENSMUSG00000022678	-0.420957	4.07183	20.766	0.00118047	0.208047
ENSMUSG00000081926	-0.551871	2.43018	20.7643	0.0011808	0.208047
ENSMUSG00000020032	-0.403265	6.60474	20.7398	0.00118553	0.208047
ENSMUSG00000031762	-0.657012	5.28995	21.0145	0.00121676	0.208486
ENSMUSG00000034168	-0.340317	6.07015	20.5392	0.0012252	0.208486
ENSMUSG00000033319	0.511084	5.42476	20.5272	0.00122763	0.208486
ENSMUSG00000066829	0.389857	3.87529	20.2978	0.00127509	0.214242
ENSMUSG00000026915	0.290188	7.82134	20.2342	0.00128866	0.214242
ENSMUSG00000030031	0.438931	3.38131	20.1397	0.00130911	0.215377
ENSMUSG00000030087	-0.628859	3.92233	19.9041	0.00136185	0.217285
ENSMUSG00000028475	0.869969	0.710884	19.7656	0.00139408	0.217285
ENSMUSG00000032265	-0.808015	2.96734	19.7641	0.00139443	0.217285
ENSMUSG00000022061	1.45575	0.82225	19.7254	0.00140361	0.217285
ENSMUSG00000053475	-0.713267	2.84292	19.7222	0.00140436	0.217285
ENSMUSG00000018593	-0.398183	7.32216	19.6871	0.00141274	0.217285
ENSMUSG00000017009	-0.40385	5.30184	19.6485	0.00142203	0.217285
ENSMUSG00000034892	-0.492025	5.56192	19.6125	0.00143078	0.217285
ENSMUSG00000051510	-0.262623	6.43233	19.4056	0.00148223	0.222645
ENSMUSG00000020300	0.264738	7.44491	19.3157	0.00150529	0.222645
ENSMUSG00000027447	-0.299105	9.0998	19.2833	0.00151371	0.222645
ENSMUSG00000020893	-1.39379	6.55392	22.7495	0.00152246	0.222645
ENSMUSG00000048304	0.289424	6.23919	19.1523	0.00154833	0.224189
ENSMUSG00000046562	-0.286896	4.63422	19.1037	0.00156141	0.224189
ENSMUSG00000050423	-0.582929	2.86516	19.0206	0.00158409	0.225398
ENSMUSG00000079043	-0.513538	3.10886	18.916	0.00161323	0.227494
ENSMUSG00000025981	-0.420819	4.41136	18.8301	0.00163766	0.228896
ENSMUSG00000044791	0.267665	6.55534	18.7443	0.00166248	0.230326
ENSMUSG00000022656	0.55815	5.3916	18.7958	0.00169458	0.230486
ENSMUSG00000049612	0.295809	7.00423	18.6167	0.00170026	0.230486
ENSMUSG00000040495	-0.66899	4.20146	18.816	0.00171699	0.230486
ENSMUSG00000079330	0.793761	1.53037	18.536	0.00172468	0.230486
ENSMUSG00000068966	0.454154	4.72181	18.4822	0.0017412	0.230486
ENSMUSG00000028680	-0.87576	3.61235	19.0855	0.00175119	0.230486
ENSMUSG00000000078	0.411954	5.90303	18.3018	0.00179803	0.233663
ENSMUSG00000038011	1.05108	0.994292	18.2769	0.00180605	0.233663
ENSMUSG00000055296	0.437434	7.24473	18.2348	0.00181971	0.233663
ENSMUSG00000034639	0.487767	2.20977	18.1582	0.00184488	0.234985
ENSMUSG00000020716	0.341522	7.24404	18.1115	0.00186044	0.23507
ENSMUSG00000028053	0.253975	7.84374	17.9826	0.00190421	0.235455
ENSMUSG00000024176	-0.517936	5.1074	17.8151	0.00196295	0.235455
ENSMUSG00000093416	1.49205	-0.491161	17.7923	0.00197113	0.235455
ENSMUSG00000001098	-0.217131	5.55646	17.7578	0.00198355	0.235455
ENSMUSG00000042272	0.303584	6.47834	17.7573	0.00198374	0.235455
ENSMUSG00000031610	-0.325269	3.71665	17.7396	0.00199015	0.235455
ENSMUSG00000063626	0.442844	6.08833	17.7364	0.00199131	0.235455
ENSMUSG00000032258	0.508021	3.08237	17.7248	0.00199555	0.235455
ENSMUSG00000062960	0.428215	4.23538	17.719	0.00199766	0.235455
ENSMUSG00000041417	0.2692	7.65677	17.5381	0.00206502	0.239938
ENSMUSG00000027612	-0.278899	5.23217	17.4653	0.00209289	0.239938
ENSMUSG00000002617	0.33713	4.43763	17.4645	0.00209318	0.239938
ENSMUSG00000016528	-0.321886	4.51172	17.4561	0.00209646	0.239938
ENSMUSG00000030409	-0.387768	3.48388	17.3754	0.00212797	0.241424
ENSMUSG00000024212	-0.262793	6.1771	17.3449	0.00214002	0.241424
ENSMUSG00000008496	0.420418	3.60449	17.223	0.00218906	0.244396
ENSMUSG00000096054	0.328205	9.38291	17.1086	0.0022363	0.244396
ENSMUSG00000022528	-0.522284	2.63728	17.0703	0.00225239	0.244396
ENSMUSG00000073761	0.656333	1.21916	16.9752	0.002293	0.244396
ENSMUSG00000039634	-1.18143	2.98398	17.8207	0.00230627	0.244396
ENSMUSG00000029084	-0.609975	2.44509	16.9213	0.00231635	0.244396
ENSMUSG00000019906	0.258283	5.14754	16.9211	0.00231645	0.244396
ENSMUSG00000043301	0.435285	4.89047	16.9179	0.00231784	0.244396
ENSMUSG00000108218	0.407719	3.54889	16.9172	0.00231818	0.244396
ENSMUSG00000018476	-0.908242	4.83362	18.1923	0.00234979	0.244396
ENSMUSG00000022987	0.328835	3.67483	16.8411	0.00235172	0.244396
ENSMUSG00000029431	1.20739	-0.730733	16.7908	0.00237421	0.244396
ENSMUSG00000034832	-0.362994	6.33964	16.7793	0.00237942	0.244396
ENSMUSG00000056962	-0.308356	4.11698	16.7469	0.00239408	0.244396
ENSMUSG00000075478	0.346154	6.8384	16.7288	0.00240232	0.244396
ENSMUSG00000031681	-0.289102	4.21019	16.5872	0.00246802	0.244396
ENSMUSG00000019970	-0.810804	5.89699	18.0981	0.00246894	0.244396
ENSMUSG00000041923	0.285562	6.81552	16.538	0.00249138	0.244396
ENSMUSG00000005667	-0.405997	2.61229	16.536	0.00249232	0.244396
ENSMUSG00000043719	1.37276	-0.587694	16.5209	0.00249951	0.244396
ENSMUSG00000020102	0.275143	6.245	16.5086	0.00250545	0.244396
ENSMUSG00000024172	0.662988	6.08154	17.3659	0.00250679	0.244396
ENSMUSG00000046341	0.378294	6.53019	16.4554	0.00253112	0.245255
ENSMUSG00000017418	-0.398082	5.43195	16.3865	0.00256492	0.246382
ENSMUSG00000035356	-0.539012	2.03242	16.3053	0.00260544	0.246382
ENSMUSG00000026640	0.312736	7.589	16.2826	0.00261691	0.246382
ENSMUSG00000005583	0.410133	9.67274	16.2764	0.00262006	0.246382
ENSMUSG00000061653	0.344361	3.34211	16.2502	0.00263335	0.246382
ENSMUSG00000025909	0.392347	4.99507	16.219	0.00264936	0.246382
ENSMUSG00000095134	2.68479	-1.27079	16.1925	0.00266302	0.246382
ENSMUSG00000075273	0.273208	3.77038	16.1837	0.00266756	0.246382
ENSMUSG00000034621	0.235314	6.35726	16.0201	0.00275405	0.252892
ENSMUSG00000045095	0.241435	6.83363	15.973	0.00277957	0.253351
ENSMUSG00000022811	0.25341	7.17681	15.9518	0.00279113	0.253351
ENSMUSG00000051354	1.47079	0.389957	15.8235	0.00286244	0.257193
ENSMUSG00000040118	0.275287	8.17849	15.8161	0.00286667	0.257193
ENSMUSG00000000567	0.333372	4.89071	15.7885	0.00288231	0.257193
ENSMUSG00000024548	0.369007	6.01104	15.7012	0.00293256	0.259317
ENSMUSG00000047821	-0.635751	1.31406	15.6876	0.00294048	0.259317
ENSMUSG00000024793	-1.07216	2.47194	15.9098	0.00295537	0.259317
ENSMUSG00000044452	0.254957	4.76459	15.5784	0.00300501	0.259814
ENSMUSG00000006134	-0.286156	5.36874	15.5755	0.00300673	0.259814
ENSMUSG00000113961	0.65834	3.76189	15.7256	0.00302332	0.259814
ENSMUSG00000001467	-0.284224	5.95205	15.5334	0.00303208	0.259814
ENSMUSG00000073805	-0.467597	3.61999	15.515	0.00304328	0.259814
ENSMUSG00000031209	-0.650097	2.71722	15.4276	0.00309698	0.262379
ENSMUSG00000043639	0.629781	2.21627	15.3958	0.00311683	0.262379
ENSMUSG00000021120	0.385117	3.18667	15.3715	0.00313205	0.262379
ENSMUSG00000072940	-0.258879	4.98983	15.3538	0.00314325	0.262379
ENSMUSG00000073775	-0.379617	2.85458	15.3331	0.00315639	0.262379
ENSMUSG00000109196	0.598128	2.08727	15.2256	0.00322562	0.26673
ENSMUSG00000000126	0.612248	4.19356	15.3488	0.00326969	0.267582
ENSMUSG00000047496	0.41415	4.56102	15.1585	0.00326981	0.267582
ENSMUSG00000054702	0.285989	3.97701	15.1044	0.00330595	0.269145
ENSMUSG00000038664	0.348672	8.22963	14.9774	0.00339272	0.2746
ENSMUSG00000053835	0.322099	3.48049	14.9535	0.00340932	0.2746
ENSMUSG00000030036	-0.314892	4.24903	14.931	0.00342511	0.2746
ENSMUSG00000090546	0.56132	6.103	15.3512	0.00345865	0.275624
ENSMUSG00000038393	-0.3743	4.08204	14.8314	0.00349592	0.275624
ENSMUSG00000028804	0.333839	6.31669	14.8216	0.00350292	0.275624
ENSMUSG00000033446	0.620303	1.95355	14.815	0.00350769	0.275624
ENSMUSG00000022807	-0.349573	4.31842	14.7652	0.00354392	0.275857
ENSMUSG00000008763	0.258658	7.47597	14.7629	0.00354558	0.275857
ENSMUSG00000019726	0.34293	6.45672	14.7108	0.00358403	0.276585
ENSMUSG00000028980	0.444762	3.21979	14.6607	0.00362143	0.276585
ENSMUSG00000039001	-0.343183	5.87936	14.6513	0.00362847	0.276585
ENSMUSG00000008855	-0.323257	7.15638	14.6319	0.00364314	0.276585
ENSMUSG00000029723	-0.28931	5.63224	14.6245	0.00364869	0.276585
ENSMUSG00000051095	0.353771	4.71569	14.593	0.00367272	0.276585
ENSMUSG00000063972	0.283935	3.41004	14.5847	0.00367907	0.276585
ENSMUSG00000037001	0.321098	3.39478	14.4975	0.00374657	0.276585
ENSMUSG00000067931	-0.543351	3.62302	14.4878	0.00375414	0.276585
ENSMUSG00000041130	-0.256699	4.92947	14.4743	0.00376476	0.276585
ENSMUSG00000063727	1.07179	0.927631	14.4417	0.00379052	0.276585
ENSMUSG00000010453	-0.1887	6.17038	14.4331	0.00379741	0.276585
ENSMUSG00000048163	-0.288936	4.57455	14.4094	0.00381628	0.276585
ENSMUSG00000042607	-1.46017	0.106388	14.3916	0.00383059	0.276585
ENSMUSG00000035910	0.370909	3.39615	14.3754	0.00384365	0.276585
ENSMUSG00000104298	1.12993	0.610789	14.3684	0.00384932	0.276585
ENSMUSG00000040451	-0.304806	5.29775	14.3643	0.00385264	0.276585
ENSMUSG00000001768	-0.352797	4.81217	14.3077	0.0038988	0.278632
ENSMUSG00000036109	0.691976	0.718741	14.281	0.00392081	0.278942
ENSMUSG00000054999	1.0334	-0.520173	14.2441	0.00395145	0.279862
ENSMUSG00000023885	0.586768	2.98409	14.1157	0.00406052	0.282314
ENSMUSG00000061601	0.480328	8.76189	14.1037	0.00407083	0.282314
ENSMUSG00000029135	-1.03841	6.26201	15.9463	0.00407299	0.282314
ENSMUSG00000096433	0.367364	4.27272	14.0995	0.00407454	0.282314
ENSMUSG00000095690	-0.873046	2.84577	14.2563	0.00408692	0.282314
ENSMUSG00000072763	0.527548	1.81344	14.0779	0.00409332	0.282314
ENSMUSG00000026014	0.200693	6.56237	13.9747	0.00418449	0.285049
ENSMUSG00000042745	-0.680424	2.57779	13.9693	0.0041893	0.285049
ENSMUSG00000107176	-0.287	5.80365	13.9556	0.00420158	0.285049
ENSMUSG00000030378	1.32809	-0.537245	13.9516	0.00420517	0.285049
ENSMUSG00000000276	0.200511	6.74583	13.8896	0.00426146	0.286462
ENSMUSG00000059810	0.296427	4.62275	13.8866	0.00426424	0.286462
ENSMUSG00000022022	0.438906	2.52722	13.8493	0.00429854	0.286462
ENSMUSG00000053907	-0.269342	7.25475	13.8167	0.00432887	0.286462
ENSMUSG00000036815	0.30038	7.53302	13.8061	0.00433879	0.286462
ENSMUSG00000053199	0.379131	7.06068	13.7944	0.00434977	0.286462
ENSMUSG00000118219	0.930003	3.07414	14.1613	0.00440018	0.286462
ENSMUSG00000032589	0.319942	9.31755	13.7224	0.0044179	0.286462
ENSMUSG00000049791	-0.357438	4.03335	13.6921	0.00444703	0.286462
ENSMUSG00000000149	-0.223115	6.54801	13.6721	0.00446633	0.286462
ENSMUSG00000070047	0.344453	5.99453	13.671	0.00446739	0.286462
ENSMUSG00000020205	-0.424336	4.02291	13.6688	0.00446955	0.286462
ENSMUSG00000002910	-0.418095	3.16621	13.6425	0.00449513	0.286462
ENSMUSG00000020432	-0.306402	3.91409	13.6194	0.00451783	0.286462
ENSMUSG00000033685	-0.342364	3.61177	13.6086	0.00452843	0.286462
ENSMUSG00000031902	0.260302	4.09713	13.5812	0.00455557	0.286462
ENSMUSG00000053141	0.324832	7.91819	13.5428	0.00459381	0.286462
ENSMUSG00000066392	0.276267	7.8373	13.5357	0.00460094	0.286462
ENSMUSG00000100690	-0.834524	0.0415469	13.5095	0.0046274	0.286462
ENSMUSG00000028212	0.450168	2.64734	13.4963	0.0046408	0.286462
ENSMUSG00000026556	0.306289	3.69744	13.4628	0.00467489	0.286462
ENSMUSG00000022525	0.328257	4.80277	13.455	0.00468289	0.286462
ENSMUSG00000051586	0.263488	6.99493	13.4542	0.00468379	0.286462
ENSMUSG00000113069	0.549343	3.13728	13.4468	0.00469134	0.286462
ENSMUSG00000028763	0.412406	3.81568	13.4361	0.00470243	0.286462
ENSMUSG00000037242	-0.340024	6.54728	13.4338	0.00470479	0.286462
ENSMUSG00000032332	0.515702	3.77954	13.4232	0.00471573	0.286462
ENSMUSG00000021025	-0.399794	3.81336	13.3978	0.00474207	0.286959
ENSMUSG00000074247	-0.21473	5.42536	13.3696	0.00477159	0.287643
ENSMUSG00000039187	0.717165	1.53392	13.3457	0.00479683	0.288065
ENSMUSG00000037474	0.28286	3.46397	13.2948	0.00485097	0.290213
ENSMUSG00000069171	0.359284	6.20122	13.2715	0.00487603	0.290611
ENSMUSG00000056600	0.361836	3.80432	13.2343	0.00491633	0.291404
ENSMUSG00000037003	-0.364612	4.07145	13.2156	0.00493671	0.291404
ENSMUSG00000008384	-0.703988	3.15812	13.2619	0.00495089	0.291404
ENSMUSG00000052512	0.274068	6.30282	13.1916	0.00496312	0.291404
ENSMUSG00000052135	-1.00477	3.04525	13.7322	0.00499027	0.291786
ENSMUSG00000049894	1.03201	-0.887696	13.143	0.00501693	0.291786
ENSMUSG00000031823	-0.23912	4.62852	13.1358	0.00502507	0.291786
ENSMUSG00000036123	0.955127	0.0687919	13.1139	0.00504957	0.291869
ENSMUSG00000090673	0.568128	2.18817	13.0982	0.00506729	0.291869
ENSMUSG00000113258	-0.920844	0.197868	13.0853	0.00508193	0.291869
ENSMUSG00000022297	0.356095	3.34196	13.0508	0.00512121	0.292103
ENSMUSG00000048620	0.463727	3.32913	13.0492	0.005123	0.292103
ENSMUSG00000040249	0.367374	9.00464	12.96	0.0052264	0.296927
ENSMUSG00000020325	0.777783	0.289954	12.9128	0.00528207	0.298011
ENSMUSG00000038141	0.234595	7.11309	12.9023	0.00529461	0.298011
ENSMUSG00000020246	-0.291353	5.18364	12.8912	0.00530785	0.298011
ENSMUSG00000026527	0.231237	6.43059	12.8803	0.00532094	0.298011
ENSMUSG00000057863	-0.265868	5.29463	12.8377	0.00537228	0.298136
ENSMUSG00000024097	-0.265438	6.01497	12.8375	0.00537258	0.298136
ENSMUSG00000070493	-0.216172	6.84519	12.8294	0.00538232	0.298136
ENSMUSG00000081255	0.762106	-0.0354905	12.816	0.00539869	0.298136
ENSMUSG00000037992	-0.793279	3.45245	13.2057	0.00542107	0.298329
ENSMUSG00000024620	0.236087	4.74754	12.7587	0.0054691	0.299619
ENSMUSG00000024219	-0.248112	4.97913	12.7407	0.00549151	0.299619
ENSMUSG00000025791	-0.215266	5.49686	12.7328	0.00550142	0.299619
ENSMUSG00000021597	0.249856	4.04334	12.7027	0.00553913	0.299756
ENSMUSG00000005069	-0.248669	5.48323	12.7005	0.0055419	0.299756
ENSMUSG00000023010	-0.189793	7.87879	12.6432	0.00561469	0.302657
ENSMUSG00000061603	0.22045	8.46836	12.6058	0.0056627	0.304206
ENSMUSG00000031217	-0.467068	3.53393	12.5744	0.0057035	0.30536
ENSMUSG00000035121	0.459042	2.44003	12.5418	0.00574632	0.306613
ENSMUSG00000035621	-0.825574	5.91319	13.7664	0.00580295	0.308592
ENSMUSG00000113978	0.59707	2.21582	12.4549	0.00586201	0.310243
ENSMUSG00000104377	0.456345	3.96938	12.4466	0.00587328	0.310243
ENSMUSG00000003752	-0.62091	2.76376	12.4302	0.00589552	0.31038
ENSMUSG00000006494	0.192118	6.09494	12.4151	0.00591608	0.310427
ENSMUSG00000022360	0.597682	3.78343	12.4796	0.00601598	0.310696
ENSMUSG00000020422	-0.215204	6.23437	12.3374	0.00602322	0.310696
ENSMUSG00000074467	0.677035	1.17492	12.3354	0.00602589	0.310696
ENSMUSG00000051985	0.844685	4.92479	13.2904	0.00604571	0.310696
ENSMUSG00000096764	0.57312	2.88191	12.3189	0.00604896	0.310696
ENSMUSG00000003402	-0.282356	5.6853	12.3145	0.00605517	0.310696
ENSMUSG00000075132	0.341793	2.90117	12.3119	0.0060589	0.310696
ENSMUSG00000030313	0.232369	6.92708	12.2527	0.00614267	0.313317
ENSMUSG00000048707	-0.379544	3.76278	12.2478	0.00614969	0.313317
ENSMUSG00000063412	-0.23522	4.4858	12.1527	0.00628752	0.319309
ENSMUSG00000030530	-0.261237	4.94963	12.1115	0.00634833	0.320386
ENSMUSG00000030584	-0.318011	5.16314	12.1108	0.0063493	0.320386
ENSMUSG00000008393	-0.42325	5.20361	12.0494	0.00644141	0.323999
ENSMUSG00000067288	-0.358313	3.65873	12.0146	0.00649429	0.325622
ENSMUSG00000066263	0.48475	4.15891	11.959	0.00657995	0.327432
ENSMUSG00000005124	-0.7837	2.29964	11.9444	0.00660262	0.327432
ENSMUSG00000021047	0.280627	6.11763	11.9417	0.00660688	0.327432
ENSMUSG00000046532	0.254089	5.24148	11.9376	0.00661332	0.327432
ENSMUSG00000025321	0.312042	6.63122	11.9213	0.00663872	0.327662
ENSMUSG00000046215	-0.363235	4.59895	11.857	0.00674066	0.329001
ENSMUSG00000015312	-0.570518	3.26324	11.8439	0.00676165	0.329001
ENSMUSG00000021714	0.988017	-0.131945	11.7948	0.00684098	0.329001
ENSMUSG00000021708	0.338399	7.70948	11.7817	0.00686229	0.329001
ENSMUSG00000030697	-0.250789	4.40315	11.7737	0.00687533	0.329001
ENSMUSG00000020482	-0.271172	4.00133	11.7664	0.00688741	0.329001
ENSMUSG00000052539	0.211561	6.33879	11.7629	0.00689313	0.329001
ENSMUSG00000062272	1.04316	-0.886548	11.7318	0.00694442	0.329001
ENSMUSG00000046160	-0.272541	6.24568	11.7186	0.00696628	0.329001
ENSMUSG00000037286	0.246558	5.18804	11.7088	0.00698258	0.329001
ENSMUSG00000055567	0.262085	8.87172	11.7052	0.0069887	0.329001
ENSMUSG00000030413	-0.666922	1.95283	11.6918	0.00701105	0.329001
ENSMUSG00000048701	-0.261669	5.62457	11.6878	0.00701774	0.329001
ENSMUSG00000033618	-0.42156	4.84442	11.6711	0.00704596	0.329001
ENSMUSG00000025085	0.270611	7.31622	11.6658	0.00705494	0.329001
ENSMUSG00000097954	-0.837598	-0.437332	11.6656	0.00705513	0.329001
ENSMUSG00000028086	0.318625	7.96065	11.6483	0.00708456	0.329001
ENSMUSG00000042197	0.183715	6.35302	11.6321	0.00711208	0.329001
ENSMUSG00000039270	0.218076	7.62716	11.6186	0.00713511	0.329001
ENSMUSG00000020644	0.266995	6.65176	11.6152	0.00714105	0.329001
ENSMUSG00000040328	0.722964	0.208738	11.6081	0.00715326	0.329001
ENSMUSG00000028341	-1.73666	5.77412	13.6343	0.00717413	0.329001
ENSMUSG00000020227	0.81025	-0.134565	11.5951	0.00717551	0.329001
ENSMUSG00000096687	0.366341	3.28948	11.5815	0.007199	0.329001
ENSMUSG00000071398	0.640519	1.63978	11.5558	0.00724375	0.329001
ENSMUSG00000074384	0.545492	1.46859	11.5526	0.00724933	0.329001
ENSMUSG00000015597	0.209725	5.91148	11.5525	0.00724952	0.329001
ENSMUSG00000019790	0.199579	7.17178	11.5497	0.00725435	0.329001
ENSMUSG00000112855	0.655354	1.51104	11.4857	0.00736732	0.329001
ENSMUSG00000041438	-0.287702	4.45809	11.4827	0.00737258	0.329001
ENSMUSG00000032290	-0.223436	5.31773	11.4774	0.00738212	0.329001
ENSMUSG00000031292	0.282423	8.28181	11.4743	0.00738759	0.329001
ENSMUSG00000026848	-0.271907	4.96606	11.4485	0.00743384	0.329001
ENSMUSG00000037536	0.276259	6.0418	11.4442	0.00744173	0.329001
ENSMUSG00000047875	0.539623	1.8728	11.4197	0.00748601	0.329001
ENSMUSG00000036390	-0.649802	2.88207	11.4168	0.00749126	0.329001
ENSMUSG00000027905	-0.263766	3.41749	11.4162	0.00749231	0.329001
ENSMUSG00000063730	0.418089	3.29986	11.4161	0.0074926	0.329001
ENSMUSG00000052496	0.794206	1.19078	11.4158	0.00749307	0.329001
ENSMUSG00000059187	0.437185	5.38821	11.4871	0.00749908	0.329001
ENSMUSG00000050708	-0.214845	7.30241	11.3786	0.00756108	0.330803
ENSMUSG00000048108	0.313006	6.90575	11.3146	0.0076799	0.334492
ENSMUSG00000111009	0.873347	1.40132	11.309	0.00769032	0.334492
ENSMUSG00000085281	-1.62869	-0.0677783	11.2787	0.00774746	0.334492
ENSMUSG00000040055	-0.351922	5.45375	11.2751	0.00775427	0.334492
ENSMUSG00000045064	0.526359	1.50742	11.2723	0.00775957	0.334492
ENSMUSG00000026923	0.255988	5.10628	11.2383	0.00782453	0.334492
ENSMUSG00000004394	-0.210568	5.50137	11.2335	0.0078337	0.334492
ENSMUSG00000029641	-0.729991	1.49701	11.202	0.00789441	0.334492
ENSMUSG00000055839	-0.193656	5.94745	11.1695	0.00795773	0.334492
ENSMUSG00000049100	0.229315	7.83043	11.1694	0.00795789	0.334492
ENSMUSG00000030209	0.504972	9.85205	11.2645	0.00796793	0.334492
ENSMUSG00000029104	0.25986	7.74424	11.1555	0.00798518	0.334492
ENSMUSG00000103088	-0.243736	4.38233	11.1532	0.00798956	0.334492
ENSMUSG00000001065	-0.358829	4.06134	11.1211	0.00805312	0.334492
ENSMUSG00000081683	1.02822	0.999813	11.1199	0.00805541	0.334492
ENSMUSG00000078580	0.469329	2.38482	11.1147	0.00806581	0.334492
ENSMUSG00000002763	-0.279746	5.39995	11.1012	0.00809263	0.334492
ENSMUSG00000113898	1.37791	-0.75217	11.0923	0.00811053	0.334492
ENSMUSG00000113393	0.512064	4.30736	11.1884	0.00813546	0.334492
ENSMUSG00000004446	0.436418	2.78825	11.0796	0.00813583	0.334492
ENSMUSG00000045757	0.510943	1.82403	11.0698	0.0081556	0.334492
ENSMUSG00000071341	-1.19634	5.18838	12.4553	0.00815809	0.334492
ENSMUSG00000020642	0.281221	5.16926	11.0658	0.00816363	0.334492
ENSMUSG00000043015	0.47424	2.45156	11.0595	0.00817634	0.334492
ENSMUSG00000030870	-0.164919	6.04413	11.0189	0.00825899	0.334492
ENSMUSG00000000142	0.214421	4.66979	11.0187	0.00825953	0.334492
ENSMUSG00000070498	0.194365	7.59029	11.0162	0.00826464	0.334492
ENSMUSG00000025949	0.23715	6.37177	11.0123	0.0082726	0.334492
ENSMUSG00000003282	0.391876	2.2935	11.0085	0.00828026	0.334492
ENSMUSG00000020773	-0.513038	1.29606	11.0083	0.00828077	0.334492
ENSMUSG00000033624	0.242763	5.09091	10.9975	0.008303	0.334535
ENSMUSG00000045083	0.421271	4.73542	10.9685	0.00836298	0.335274
ENSMUSG00000041915	-0.21361	5.15382	10.9681	0.0083638	0.335274
ENSMUSG00000022637	0.274199	4.79646	10.9251	0.00845379	0.337583
ENSMUSG00000045930	0.579571	1.80135	10.9116	0.00848234	0.337583
ENSMUSG00000070284	-0.394997	2.99043	10.9101	0.00848553	0.337583
ENSMUSG00000010048	-0.395297	1.9877	10.8878	0.00853271	0.338193
ENSMUSG00000084407	0.922845	-0.38568	10.8763	0.00855724	0.338193
ENSMUSG00000002413	0.197461	7.42584	10.8669	0.00857732	0.338193
ENSMUSG00000051401	0.352397	4.73819	10.8627	0.00858652	0.338193
ENSMUSG00000006527	0.222141	5.46288	10.8378	0.00864014	0.338668
ENSMUSG00000034765	-1.15669	3.79906	11.9593	0.00864801	0.338668
ENSMUSG00000002661	-0.359664	2.54522	10.8193	0.00868021	0.338668
ENSMUSG00000045671	-0.239916	6.84303	10.8174	0.00868436	0.338668
ENSMUSG00000026404	0.380817	2.66654	10.7634	0.0088028	0.342442
ENSMUSG00000022622	0.846833	-0.272348	10.7443	0.00884522	0.342672
ENSMUSG00000050930	0.446723	2.06288	10.7359	0.0088639	0.342672
ENSMUSG00000021367	0.709893	1.38252	10.7315	0.00887381	0.342672
ENSMUSG00000045975	0.242283	3.94929	10.7078	0.00892691	0.343882
ENSMUSG00000003382	-0.243553	4.89347	10.6978	0.00894936	0.343908
ENSMUSG00000049313	0.340044	8.92601	10.6739	0.0090034	0.345145
ENSMUSG00000043483	-0.506135	4.38656	10.7703	0.00904312	0.345828
ENSMUSG00000071745	-2.83154	-0.659311	10.8995	0.00914923	0.346619
ENSMUSG00000035860	1.23989	0.0671285	10.6088	0.009153	0.346619
ENSMUSG00000051243	-0.434393	5.76359	10.7419	0.00917557	0.346619
ENSMUSG00000097352	0.581436	0.562042	10.5866	0.00920472	0.346619
ENSMUSG00000039929	0.264286	3.97404	10.5833	0.00921241	0.346619
ENSMUSG00000015224	-0.405156	4.62322	10.5755	0.00923075	0.346619
ENSMUSG00000035007	-0.355893	5.31852	10.573	0.00923647	0.346619
ENSMUSG00000021365	-0.618897	3.34912	10.6641	0.00925531	0.346619
ENSMUSG00000044337	-0.368706	3.00345	10.5624	0.00926132	0.346619
ENSMUSG00000042622	-1.06506	0.115362	10.5453	0.00930168	0.347307
ENSMUSG00000024816	-0.299966	4.19147	10.5194	0.00936319	0.348222
ENSMUSG00000040759	-0.311353	4.50873	10.5157	0.00937221	0.348222
ENSMUSG00000062190	0.209917	6.49404	10.5072	0.00939233	0.348222
ENSMUSG00000078117	0.317187	4.31502	10.4762	0.00946706	0.35017
ENSMUSG00000032555	0.182213	4.65	10.4541	0.00952066	0.351018
ENSMUSG00000040025	-0.213928	5.05069	10.4422	0.00954965	0.351018
ENSMUSG00000035653	0.203878	6.32378	10.4351	0.00956702	0.351018
ENSMUSG00000020721	0.258786	6.39103	10.4303	0.00957887	0.351018
ENSMUSG00000102758	0.482807	2.16449	10.4158	0.00961441	0.351399
ENSMUSG00000024109	0.255907	9.32075	10.4079	0.00963377	0.351399
ENSMUSG00000063142	0.296983	8.60003	10.3791	0.00970525	0.352715
ENSMUSG00000041328	-0.321981	5.24103	10.3754	0.00971453	0.352715
ENSMUSG00000037270	0.341797	7.54729	10.3517	0.00977397	0.35406
ENSMUSG00000041423	-0.679031	1.97002	10.3343	0.00981767	0.354829
ENSMUSG00000044562	-0.312422	3.30421	10.3191	0.00985627	0.355238
ENSMUSG00000021497	-0.166934	5.42834	10.3109	0.00987706	0.355238
ENSMUSG00000016763	0.553678	6.46844	10.7754	0.00989647	0.355238
ENSMUSG00000086022	0.522725	0.86389	10.2942	0.00991969	0.355264
ENSMUSG00000036381	-0.588924	1.3939	10.2593	0.0100094	0.35667
ENSMUSG00000020484	-0.200355	6.05256	10.2503	0.0100328	0.35667
ENSMUSG00000005533	0.198861	6.55127	10.2496	0.0100347	0.35667
ENSMUSG00000061079	0.290973	3.38751	10.2435	0.0100505	0.35667
ENSMUSG00000113795	0.69468	3.29301	10.4409	0.0100719	0.35667
ENSMUSG00000047735	0.447882	2.55919	10.214	0.0101274	0.356723
ENSMUSG00000021890	-0.230067	4.33573	10.2108	0.0101359	0.356723
ENSMUSG00000025880	-0.306074	4.45331	10.2025	0.0101578	0.356723
ENSMUSG00000062825	-0.219694	9.67248	10.2002	0.0101637	0.356723
ENSMUSG00000021215	0.363821	5.17232	10.1865	0.0102	0.357202
ENSMUSG00000042851	0.286931	4.29798	10.1434	0.0103148	0.359381
ENSMUSG00000028246	0.1973	6.03385	10.128	0.0103562	0.359381
ENSMUSG00000032513	-0.263272	4.58976	10.1253	0.0103636	0.359381
ENSMUSG00000023033	0.284771	8.86368	10.1162	0.0103881	0.359381
ENSMUSG00000027405	-0.193514	5.75682	10.1158	0.0103892	0.359381
ENSMUSG00000029720	-0.649395	2.76607	10.1123	0.0103987	0.359381
ENSMUSG00000047594	0.502473	1.89894	10.0893	0.0104613	0.359786
ENSMUSG00000048826	0.569883	5.89656	10.5907	0.0104628	0.359786
ENSMUSG00000062127	-0.281557	5.15616	10.0829	0.0104788	0.359786
ENSMUSG00000074918	-0.228923	5.25519	10.0723	0.0105078	0.360001
ENSMUSG00000032788	-0.181983	7.50767	10.043	0.0105885	0.361119
ENSMUSG00000056459	0.304827	3.2229	10.0424	0.0105903	0.361119
ENSMUSG00000015484	-0.40954	3.45532	10.0317	0.01062	0.361119
ENSMUSG00000037152	-0.340759	4.33291	10.0186	0.0106565	0.361119
ENSMUSG00000060314	0.376523	5.06469	10.0016	0.0107039	0.361119
ENSMUSG00000107771	0.454936	2.64354	9.98889	0.0107397	0.361119
ENSMUSG00000049164	0.26113	4.10121	9.98066	0.010763	0.361119
ENSMUSG00000040133	-0.304245	3.89091	9.97838	0.0107694	0.361119
ENSMUSG00000069972	-0.180309	5.59092	9.97488	0.0107793	0.361119
ENSMUSG00000047606	0.965371	4.18744	10.8368	0.0108167	0.361119
ENSMUSG00000062944	0.549492	1.64785	9.96019	0.010821	0.361119
ENSMUSG00000059447	-0.189028	5.89644	9.94954	0.0108514	0.361119
ENSMUSG00000095430	0.546203	1.93652	9.9431	0.0108698	0.361119
ENSMUSG00000046876	0.322619	7.14166	9.94224	0.0108722	0.361119
ENSMUSG00000021670	-0.341979	6.89659	9.93834	0.0108834	0.361119
ENSMUSG00000090125	-0.538277	4.32325	10.1189	0.0109251	0.361434
ENSMUSG00000074802	0.661069	1.23296	9.9191	0.0109387	0.361434
ENSMUSG00000021773	-0.458808	2.17294	9.89842	0.0109985	0.361674
ENSMUSG00000022521	0.209665	6.77503	9.89422	0.0110107	0.361674
ENSMUSG00000052861	0.992731	0.971984	9.89286	0.0110146	0.361674
ENSMUSG00000020490	0.854902	-0.624221	9.88208	0.011046	0.36173
ENSMUSG00000111939	0.767626	1.48995	9.86524	0.0110953	0.36173
ENSMUSG00000082894	0.546297	1.61789	9.86379	0.0110996	0.36173
ENSMUSG00000041757	0.224604	6.85198	9.84757	0.0111473	0.36173
ENSMUSG00000028476	0.362713	3.47438	9.83834	0.0111745	0.36173
ENSMUSG00000069307	-0.987366	0.421603	9.83028	0.0111984	0.36173
ENSMUSG00000025793	0.238708	4.50915	9.82814	0.0112048	0.36173
ENSMUSG00000020591	-0.207943	6.35888	9.82287	0.0112204	0.36173
ENSMUSG00000036896	-0.290813	4.79286	9.82218	0.0112225	0.36173
ENSMUSG00000050587	0.206404	7.35844	9.80775	0.0112655	0.362376
ENSMUSG00000021217	0.481094	5.45669	10.0028	0.0113553	0.364523
ENSMUSG00000109324	-0.209548	5.29449	9.76301	0.0114001	0.36522
ENSMUSG00000091358	0.43562	1.53348	9.74622	0.0114512	0.366112
ENSMUSG00000042155	0.277586	6.29815	9.72768	0.0115078	0.367181
ENSMUSG00000041695	0.939034	4.87505	10.6201	0.0115431	0.367565
ENSMUSG00000115027	0.464238	3.42024	9.70208	0.0115867	0.368209
ENSMUSG00000034437	-0.266504	3.64806	9.67725	0.0116637	0.369733
ENSMUSG00000028399	0.281145	8.31045	9.67157	0.0116815	0.369733
ENSMUSG00000048442	1.27871	-0.863768	9.65309	0.0117394	0.369776
ENSMUSG00000024913	-0.267707	3.55614	9.65002	0.011749	0.369776
ENSMUSG00000031729	-0.192952	5.92006	9.64624	0.0117609	0.369776
ENSMUSG00000042210	-0.229131	4.12746	9.63943	0.0117824	0.369776
ENSMUSG00000105370	0.701479	1.66452	9.63389	0.0117999	0.369776
ENSMUSG00000091780	-0.263442	3.57784	9.61637	0.0118554	0.370082
ENSMUSG00000059498	-0.452414	3.14169	9.61017	0.0118752	0.370082
ENSMUSG00000041939	-0.282952	3.54431	9.60867	0.0118799	0.370082
ENSMUSG00000025730	-0.202777	4.89278	9.59702	0.0119171	0.37051
ENSMUSG00000024136	-0.826783	1.65503	9.57854	0.0119765	0.371623
ENSMUSG00000040265	0.182098	7.78361	9.55569	0.0120503	0.373181
ENSMUSG00000049252	0.386248	5.7039	9.60816	0.0120954	0.373846
ENSMUSG00000034320	0.383982	3.45528	9.52872	0.0121381	0.373994
ENSMUSG00000071073	-0.209898	4.52297	9.52584	0.0121476	0.373994
ENSMUSG00000111724	0.799172	1.70985	9.51779	0.012174	0.374078
ENSMUSG00000018143	-0.474703	2.83077	9.49333	0.0122546	0.375193
ENSMUSG00000005125	-0.31015	6.48458	9.48697	0.0122757	0.375193
ENSMUSG00000020614	-0.344676	3.57187	9.4812	0.0122949	0.375193
ENSMUSG00000022519	0.250092	3.18765	9.47806	0.0123053	0.375193
ENSMUSG00000031104	0.222333	3.95788	9.46248	0.0123573	0.375572
ENSMUSG00000030760	0.216103	4.93997	9.4601	0.0123653	0.375572
ENSMUSG00000076431	0.391219	4.68532	9.43838	0.0124382	0.376993
ENSMUSG00000033453	0.477714	2.73459	9.42448	0.0124852	0.376993
ENSMUSG00000028890	-0.203716	5.01338	9.41528	0.0125164	0.376993
ENSMUSG00000103034	-0.262826	7.03755	9.40973	0.0125353	0.376993
ENSMUSG00000040666	0.954475	-0.787263	9.40968	0.0125355	0.376993
ENSMUSG00000032840	-0.225965	5.01352	9.39988	0.0125689	0.376993
ENSMUSG00000003200	-0.209894	4.67217	9.39687	0.0125792	0.376993
ENSMUSG00000096795	0.437515	2.63272	9.3766	0.0126487	0.377838
ENSMUSG00000060477	-0.248711	4.23149	9.36976	0.0126722	0.377838
ENSMUSG00000080316	0.211427	4.69377	9.36776	0.0126791	0.377838
ENSMUSG00000052229	-0.310471	6.13679	9.36078	0.0127032	0.377844
ENSMUSG00000021913	-0.228493	6.49171	9.34795	0.0127477	0.37812
ENSMUSG00000017652	0.794184	0.172667	9.34316	0.0127644	0.37812
ENSMUSG00000008333	0.20849	4.24852	9.33742	0.0127844	0.37812
ENSMUSG00000022946	0.174807	6.71912	9.32747	0.0128191	0.378439
ENSMUSG00000117975	-0.898637	0.329537	9.30197	0.0129087	0.380373
ENSMUSG00000028436	-0.23246	5.53507	9.28591	0.0129655	0.380865
ENSMUSG00000022175	-0.178408	4.3603	9.28362	0.0129736	0.380865
ENSMUSG00000094531	0.806195	-0.0676502	9.25331	0.0130817	0.383326
ENSMUSG00000066842	0.314342	3.17253	9.23011	0.0131652	0.384437
ENSMUSG00000034751	0.241106	6.27639	9.22431	0.0131862	0.384437
ENSMUSG00000028862	-0.529483	1.74619	9.22253	0.0131927	0.384437
ENSMUSG00000015846	-0.268343	4.89744	9.19423	0.0132957	0.385833
ENSMUSG00000015501	0.286346	8.93788	9.19055	0.0133092	0.385833
ENSMUSG00000002835	0.486879	1.74142	9.18075	0.0133451	0.385833
ENSMUSG00000049904	0.424878	1.91036	9.17464	0.0133675	0.385833
ENSMUSG00000030513	-0.387563	4.01506	9.16868	0.0133895	0.385833
ENSMUSG00000024188	-0.224634	6.50901	9.15653	0.0134344	0.385833
ENSMUSG00000073893	0.447485	2.41778	9.15205	0.013451	0.385833
ENSMUSG00000115287	0.793141	1.40661	9.14923	0.0134615	0.385833
ENSMUSG00000034235	-0.257474	6.24329	9.12758	0.0135422	0.385833
ENSMUSG00000026181	-0.219564	6.12114	9.1173	0.0135807	0.385833
ENSMUSG00000041126	-0.208183	4.26156	9.11589	0.013586	0.385833
ENSMUSG00000113004	0.530866	1.56036	9.10513	0.0136265	0.385833
ENSMUSG00000116933	-0.855406	1.90139	9.08769	0.0137274	0.385833
ENSMUSG00000026131	0.258448	9.16152	9.06688	0.0137716	0.385833
ENSMUSG00000040612	0.238713	7.60766	9.05743	0.0138077	0.385833
ENSMUSG00000005779	-0.203224	5.92787	9.05463	0.0138184	0.385833
ENSMUSG00000028883	0.4807	5.54037	9.28657	0.0138401	0.385833
ENSMUSG00000067336	0.261683	8.23614	9.04066	0.0138721	0.385833
ENSMUSG00000082593	0.999243	-0.546264	9.03886	0.013879	0.385833
ENSMUSG00000114367	0.591208	3.65289	9.21453	0.0139	0.385833
ENSMUSG00000070425	-0.965372	0.546112	9.02911	0.0139167	0.385833
ENSMUSG00000037710	-0.159654	5.4814	9.02698	0.0139249	0.385833
ENSMUSG00000025986	0.253817	8.47179	9.02191	0.0139445	0.385833
ENSMUSG00000112689	0.614454	2.82977	9.01396	0.0139754	0.385833
ENSMUSG00000051455	0.722197	0.0142564	9.00842	0.0139969	0.385833
ENSMUSG00000049436	-0.90378	-0.227324	8.9867	0.0140818	0.385833
ENSMUSG00000020255	0.252177	8.77749	8.98142	0.0141026	0.385833
ENSMUSG00000004661	-0.603912	2.93582	8.98027	0.0141227	0.385833
ENSMUSG00000020173	0.341999	7.26601	8.97393	0.014132	0.385833
ENSMUSG00000027276	0.45802	2.8515	8.9669	0.0141598	0.385833
ENSMUSG00000046572	0.211544	4.19286	8.96426	0.0141702	0.385833
ENSMUSG00000021951	-0.202322	3.85645	8.95382	0.0142115	0.385833
ENSMUSG00000023232	-0.909786	2.44708	9.14363	0.0142387	0.385833
ENSMUSG00000028957	0.203664	5.11232	8.94669	0.0142398	0.385833
ENSMUSG00000033902	0.171723	6.13672	8.94563	0.014244	0.385833
ENSMUSG00000064293	0.218974	5.84546	8.94478	0.0142475	0.385833
ENSMUSG00000030956	-0.509322	5.28346	9.19461	0.0142504	0.385833
ENSMUSG00000111374	0.553989	0.971078	8.94385	0.0142511	0.385833
ENSMUSG00000021143	-0.218228	7.144	8.94107	0.0142622	0.385833
ENSMUSG00000029621	-0.167033	6.78764	8.92583	0.0143231	0.385833
ENSMUSG00000043312	0.724002	0.166487	8.92407	0.0143301	0.385833
ENSMUSG00000018076	0.174428	7.19643	8.92258	0.0143361	0.385833
ENSMUSG00000055670	0.204189	6.28882	8.92043	0.0143447	0.385833
ENSMUSG00000028771	-0.174745	5.0943	8.8983	0.0144339	0.385833
ENSMUSG00000004383	0.162685	7.47545	8.89714	0.0144386	0.385833
ENSMUSG00000045608	-0.285901	3.69051	8.87646	0.0145225	0.385833
ENSMUSG00000030213	0.187534	6.55504	8.87332	0.0145353	0.385833
ENSMUSG00000054976	0.28026	5.82776	8.87328	0.0145354	0.385833
ENSMUSG00000046610	0.675996	0.624665	8.87317	0.0145359	0.385833
ENSMUSG00000102746	0.698391	1.00271	8.86557	0.0145669	0.385833
ENSMUSG00000079076	0.612906	0.0312098	8.861	0.0145856	0.385833
ENSMUSG00000037977	0.494972	2.10949	8.85531	0.014609	0.385833
ENSMUSG00000027242	0.334983	2.64805	8.8509	0.0146271	0.385833
ENSMUSG00000058883	0.554718	1.83778	8.8459	0.0146476	0.385833
ENSMUSG00000031760	-0.237841	6.90746	8.8459	0.0146476	0.385833
ENSMUSG00000031530	-0.886288	3.48974	9.40695	0.0146562	0.385833
ENSMUSG00000058881	-0.316442	3.96051	8.84311	0.0146591	0.385833
ENSMUSG00000007476	-0.327475	5.5571	8.83981	0.0146727	0.385833
ENSMUSG00000021867	-0.260306	3.76563	8.83759	0.0146819	0.385833
ENSMUSG00000020941	-0.60892	2.44041	8.82427	0.014737	0.386163
ENSMUSG00000034165	-0.362971	3.91236	8.8197	0.0147559	0.386163
ENSMUSG00000033594	-0.474434	5.3074	9.00913	0.0147678	0.386163
ENSMUSG00000004113	0.244726	7.19433	8.81071	0.0147934	0.386192
ENSMUSG00000103318	0.58207	3.83434	8.9989	0.0148721	0.387082
ENSMUSG00000033214	0.161295	6.28424	8.78742	0.0148908	0.387082
ENSMUSG00000036155	0.204588	7.20345	8.78152	0.0149156	0.387082
ENSMUSG00000041679	0.709253	0.127645	8.77917	0.0149255	0.387082
ENSMUSG00000020846	0.32105	4.04026	8.76859	0.0149701	0.387575
ENSMUSG00000086278	0.773224	0.370319	8.7606	0.0150039	0.387575
ENSMUSG00000050299	-0.202481	6.19179	8.74753	0.0150595	0.387575
ENSMUSG00000058301	-0.169274	5.98332	8.74745	0.0150598	0.387575
ENSMUSG00000096370	-0.433292	2.57303	8.73028	0.0151331	0.387575
ENSMUSG00000020363	0.677287	3.05854	8.85189	0.0151353	0.387575
ENSMUSG00000003545	-1.4744	4.75169	9.86547	0.0151386	0.387575
ENSMUSG00000051003	0.496119	2.07679	8.72849	0.0151408	0.387575
ENSMUSG00000038369	0.210597	6.44299	8.6986	0.0152696	0.388852
ENSMUSG00000040811	-0.214759	6.6804	8.67644	0.0153659	0.388852
ENSMUSG00000028760	0.198451	8.19204	8.67116	0.0153889	0.388852
ENSMUSG00000069601	0.248023	9.08852	8.66947	0.0153963	0.388852
ENSMUSG00000063434	0.230144	5.99829	8.66875	0.0153995	0.388852
ENSMUSG00000053164	0.755438	2.73044	8.78728	0.0154078	0.388852
ENSMUSG00000003970	-0.205285	7.02069	8.66176	0.0154301	0.388852
ENSMUSG00000044308	0.210774	7.84158	8.6614	0.0154317	0.388852
ENSMUSG00000024560	-0.250796	4.99118	8.65864	0.0154438	0.388852
ENSMUSG00000102697	0.192865	6.63009	8.65466	0.0154613	0.388852
ENSMUSG00000006398	-0.719561	-0.297939	8.65395	0.0154644	0.388852
ENSMUSG00000022469	-0.313806	4.86601	8.64902	0.0154861	0.388852
ENSMUSG00000105549	0.500282	2.47355	8.62962	0.0155719	0.389242
ENSMUSG00000028186	0.74958	-0.491307	8.62193	0.0156061	0.389242
ENSMUSG00000047867	-0.603719	1.93844	8.61428	0.0156401	0.389242
ENSMUSG00000049580	0.622792	0.604805	8.60938	0.015662	0.389242
ENSMUSG00000087006	-0.446566	3.59521	8.60829	0.0156669	0.389242
ENSMUSG00000069456	0.958008	-0.38243	8.60541	0.0156798	0.389242
ENSMUSG00000056076	-0.168079	6.25393	8.60043	0.015702	0.389242
ENSMUSG00000044921	0.624477	1.27499	8.60029	0.0157026	0.389242
ENSMUSG00000030754	-0.154092	5.73448	8.59425	0.0157298	0.389242
ENSMUSG00000041841	-0.313041	5.10393	8.58792	0.0157582	0.389242
ENSMUSG00000022321	0.219161	5.60224	8.58469	0.0157728	0.389242
ENSMUSG00000022607	0.231009	7.28088	8.57586	0.0158126	0.389617
ENSMUSG00000025993	0.455533	3.8262	8.57643	0.0158968	0.390992
ENSMUSG00000032312	-0.242197	4.34234	8.55029	0.0159287	0.390992
ENSMUSG00000110685	0.383035	3.25347	8.54437	0.0159557	0.390992
ENSMUSG00000074715	0.499023	1.70384	8.53934	0.0159787	0.390992
ENSMUSG00000025509	-0.265915	3.81885	8.52879	0.0160271	0.390992
ENSMUSG00000068245	1.16955	-0.772279	8.52333	0.0160522	0.390992
ENSMUSG00000062661	-0.244755	8.17829	8.52316	0.016053	0.390992
ENSMUSG00000037447	-0.749502	3.53501	8.89692	0.0160665	0.390992
ENSMUSG00000024759	0.254689	5.44965	8.48141	0.0162466	0.394299
ENSMUSG00000074896	0.328134	2.75053	8.47365	0.0162829	0.394299
ENSMUSG00000026433	-0.481988	1.24759	8.47341	0.016284	0.394299
ENSMUSG00000021028	0.29363	3.38803	8.46953	0.0163022	0.394299
ENSMUSG00000028655	-0.370942	4.12779	8.46221	0.0163366	0.394526
ENSMUSG00000055884	0.21976	3.78811	8.42593	0.0165083	0.394931
ENSMUSG00000044390	0.43854	1.55247	8.42094	0.0165321	0.394931
ENSMUSG00000024608	-0.261001	6.58546	8.41035	0.0165827	0.394931
ENSMUSG00000017550	0.377652	2.31432	8.40689	0.0165993	0.394931
ENSMUSG00000048285	-0.536666	5.48521	8.73851	0.016625	0.394931
ENSMUSG00000106948	0.405477	4.33436	8.40205	0.0166396	0.394931
ENSMUSG00000035711	-0.528696	2.75108	8.39803	0.0166419	0.394931
ENSMUSG00000035237	-0.313148	4.01949	8.39328	0.0166648	0.394931
ENSMUSG00000061787	-0.197998	6.22954	8.39322	0.016665	0.394931
ENSMUSG00000057637	-0.181781	6.24092	8.39128	0.0166744	0.394931
ENSMUSG00000018796	0.161753	5.68123	8.38669	0.0166965	0.394931
ENSMUSG00000095917	0.724704	0.19064	8.38253	0.0167166	0.394931
ENSMUSG00000001054	-0.175938	5.05523	8.37552	0.0167506	0.394931
ENSMUSG00000019718	0.51615	1.04094	8.37386	0.0167586	0.394931
ENSMUSG00000022571	-0.303518	3.2682	8.36785	0.0167878	0.394931
ENSMUSG00000040511	-0.606989	3.00813	8.42173	0.0167963	0.394931
ENSMUSG00000060938	-0.255016	7.01041	8.36295	0.0168117	0.394931
ENSMUSG00000061898	0.223886	3.51655	8.36227	0.016815	0.394931
ENSMUSG00000049532	-0.325191	5.78453	8.35496	0.0168507	0.394931
ENSMUSG00000005483	-0.328151	5.66817	8.35439	0.0168534	0.394931
ENSMUSG00000032977	-0.24249	4.74547	8.3458	0.0168955	0.39533
ENSMUSG00000095098	-0.221058	4.72438	8.33785	0.0169345	0.395337
ENSMUSG00000021067	0.198738	3.99011	8.33553	0.0169459	0.395337
ENSMUSG00000068284	0.190065	6.72968	8.32358	0.0170048	0.396127
ENSMUSG00000050965	0.410538	7.9474	8.37408	0.017119	0.397618
ENSMUSG00000038069	0.205829	4.13578	8.30052	0.0171192	0.397618
ENSMUSG00000024970	-0.248607	4.03826	8.27988	0.0172224	0.399427
ENSMUSG00000028214	-0.905722	1.02913	8.2708	0.017268	0.399719
ENSMUSG00000079435	-0.272628	3.47498	8.26343	0.0173051	0.399719
ENSMUSG00000028776	-0.513732	2.75901	8.25857	0.0173296	0.399719
ENSMUSG00000031931	0.304263	3.3337	8.25728	0.0173362	0.399719
ENSMUSG00000005514	-0.183392	5.66525	8.25093	0.0173683	0.399876
ENSMUSG00000029416	-0.203379	3.9416	8.23482	0.0174502	0.400996
ENSMUSG00000072707	0.559847	1.53118	8.22879	0.017481	0.400996
ENSMUSG00000017664	-0.210113	5.08163	8.21874	0.0175324	0.400996
ENSMUSG00000056043	0.810286	-0.82102	8.36624	0.0175672	0.400996
ENSMUSG00000028331	0.469422	1.28021	8.21071	0.0175737	0.400996
ENSMUSG00000045008	0.531471	0.581611	8.21064	0.017574	0.400996
ENSMUSG00000003865	-0.191844	4.19606	8.20127	0.0176223	0.400996
ENSMUSG00000032551	0.34048	3.35496	8.19996	0.017629	0.400996
ENSMUSG00000079484	-0.356306	3.04476	8.18975	0.0176818	0.400996
ENSMUSG00000069495	0.149608	5.79479	8.18741	0.017694	0.400996
ENSMUSG00000109335	0.520538	1.18064	8.18697	0.0176962	0.400996
ENSMUSG00000029910	0.266534	3.44294	8.16383	0.0178168	0.403149
ENSMUSG00000094685	0.581787	1.96566	8.15711	0.017852	0.403367
ENSMUSG00000039910	0.240718	4.85025	8.13891	0.0179476	0.404438
ENSMUSG00000023348	-0.48807	1.54735	8.13836	0.0179506	0.404438
ENSMUSG00000006782	-0.310354	7.98056	8.129	0.018	0.40447
ENSMUSG00000018906	-0.315176	3.17019	8.12038	0.0180458	0.40447
ENSMUSG00000015647	0.26356	3.65134	8.11674	0.0180651	0.40447
ENSMUSG00000050783	0.426771	1.73864	8.11313	0.0180843	0.40447
ENSMUSG00000062826	0.676929	0.995614	8.11212	0.0180897	0.40447
ENSMUSG00000028766	0.428527	2.89517	8.10254	0.0181408	0.40447
ENSMUSG00000055148	-0.634259	2.90123	8.15484	0.0182011	0.40447
ENSMUSG00000051590	-0.710788	2.51606	8.14342	0.0182136	0.40447
ENSMUSG00000024781	-0.175491	4.21347	8.08648	0.0182269	0.40447
ENSMUSG00000038502	-0.256443	6.38839	8.08626	0.0182281	0.40447
ENSMUSG00000075141	0.62834	0.19876	8.08249	0.0182484	0.40447
ENSMUSG00000042670	-0.281954	3.33237	8.08047	0.0182593	0.40447
ENSMUSG00000069294	0.537342	1.96511	8.06778	0.0183278	0.40478
ENSMUSG00000026558	-0.233444	4.97648	8.05359	0.0184048	0.40478
ENSMUSG00000057729	-0.816771	-0.450241	8.04766	0.0184371	0.40478
ENSMUSG00000031609	-0.548406	1.58857	8.04722	0.0184395	0.40478
ENSMUSG00000081436	1.37435	-0.0926683	8.04497	0.0184518	0.40478
ENSMUSG00000056708	-0.633907	6.3632	8.60897	0.0184847	0.40478
ENSMUSG00000110519	0.552448	3.65822	8.18112	0.0184869	0.40478
ENSMUSG00000042447	0.253288	4.37027	8.03637	0.0184988	0.40478
ENSMUSG00000092544	1.72758	-0.855914	8.02785	0.0185455	0.40478
ENSMUSG00000052146	-0.171017	6.2529	8.02635	0.0185538	0.40478
ENSMUSG00000034000	-0.266873	2.91071	8.02485	0.018562	0.40478
ENSMUSG00000052616	0.556456	0.847696	8.02143	0.0185808	0.40478
ENSMUSG00000037110	0.256252	5.12632	8.01459	0.0186185	0.40484
ENSMUSG00000021608	0.175263	5.30809	8.00939	0.0186473	0.40484
ENSMUSG00000091269	-0.880527	-0.0684355	8.00214	0.0186874	0.40484
ENSMUSG00000049124	-0.503495	1.54914	7.9954	0.0187248	0.40484
ENSMUSG00000091382	0.475195	2.19989	7.99495	0.0187273	0.40484
ENSMUSG00000061983	-0.395887	2.83997	7.99314	0.0187374	0.40484
ENSMUSG00000039167	-0.331367	4.67843	7.98564	0.0187791	0.405188
ENSMUSG00000109378	-0.425258	2.52734	7.97916	0.0188153	0.405216
ENSMUSG00000026736	0.718126	-0.509022	7.97415	0.0188434	0.405216
ENSMUSG00000021738	-0.220568	4.81033	7.96489	0.0188953	0.405216
ENSMUSG00000112049	0.488343	2.64559	7.96362	0.0189024	0.405216
ENSMUSG00000043587	0.241191	3.43221	7.95924	0.0189271	0.405216
ENSMUSG00000041815	-0.141374	5.94553	7.95794	0.0189344	0.405216
ENSMUSG00000076435	-0.207239	3.73562	7.95076	0.0189749	0.405534
ENSMUSG00000021701	-0.320065	7.3177	7.93764	0.0190492	0.406119
ENSMUSG00000062121	0.559703	0.158944	7.93684	0.0190537	0.406119
ENSMUSG00000003585	-0.181791	5.26642	7.92937	0.0190962	0.406476
ENSMUSG00000015829	0.238487	8.22956	7.90937	0.0192104	0.407346
ENSMUSG00000057577	0.807354	0.825681	7.90536	0.0192335	0.407346
ENSMUSG00000039831	0.311513	4.80205	7.90158	0.0192551	0.407346
ENSMUSG00000040752	0.493871	1.62099	7.89628	0.0192857	0.407346
ENSMUSG00000028967	-0.273427	4.83518	7.89557	0.0192897	0.407346
ENSMUSG00000039515	-0.173958	7.10639	7.89246	0.0193077	0.407346
ENSMUSG00000037808	0.286297	3.95607	7.89074	0.0193176	0.407346
ENSMUSG00000031822	-0.277596	6.13684	7.88063	0.0193761	0.407927
ENSMUSG00000000282	-0.382005	5.33464	7.9216	0.0194896	0.407927
ENSMUSG00000048502	-2.01682	-0.848837	7.91153	0.0195219	0.407927
ENSMUSG00000026821	-0.245716	6.34038	7.85327	0.0195355	0.407927
ENSMUSG00000050953	-0.236014	7.60923	7.85012	0.0195539	0.407927
ENSMUSG00000029343	-0.610621	1.28837	7.84902	0.0195604	0.407927
ENSMUSG00000046707	0.159583	5.90723	7.84434	0.0195878	0.407927
ENSMUSG00000075528	-0.182042	4.94383	7.8403	0.0196116	0.407927
ENSMUSG00000019518	-0.249602	4.06581	7.83702	0.0196308	0.407927
ENSMUSG00000035342	-0.335742	4.91505	7.83519	0.0196416	0.407927
ENSMUSG00000031732	0.19982	6.04375	7.83382	0.0196497	0.407927
ENSMUSG00000030107	0.780093	-0.0340407	7.8329	0.0196551	0.407927
ENSMUSG00000054843	0.245832	7.39747	7.81881	0.0197384	0.409119
ENSMUSG00000029455	-0.203664	5.95262	7.79746	0.0198655	0.411212
ENSMUSG00000003429	-0.1859	6.47275	7.77979	0.0199714	0.412752
ENSMUSG00000031785	-0.315946	5.73723	7.77534	0.0199981	0.412752
ENSMUSG00000021301	0.349574	7.17811	7.78776	0.0200212	0.412752
ENSMUSG00000039716	0.260067	8.51939	7.75762	0.0201053	0.412752
ENSMUSG00000004031	0.207746	6.74487	7.7553	0.0201193	0.412752
ENSMUSG00000022150	0.328241	3.36633	7.75397	0.0201273	0.412752
ENSMUSG00000054072	0.797764	0.784021	7.74676	0.0201712	0.412752
ENSMUSG00000111917	0.377217	3.05363	7.73414	0.0202482	0.412752
ENSMUSG00000058600	-0.344496	4.83614	7.73395	0.0202494	0.412752
ENSMUSG00000033055	-0.321398	3.22188	7.733	0.0202552	0.412752
ENSMUSG00000053801	-0.249068	3.36654	7.73237	0.020259	0.412752
ENSMUSG00000034566	-0.141248	6.67327	7.72929	0.0202779	0.412752
ENSMUSG00000094891	0.77444	-0.238635	7.72709	0.0202914	0.412752
ENSMUSG00000053783	0.613541	0.725386	7.72283	0.0203175	0.412752
ENSMUSG00000005893	0.149984	7.64433	7.71988	0.0203356	0.412752
ENSMUSG00000038822	0.230132	5.70622	7.71624	0.020358	0.412752
ENSMUSG00000096006	0.826525	2.54633	7.86303	0.02042	0.413479
ENSMUSG00000025255	0.458523	3.7317	7.74282	0.0204779	0.413658
ENSMUSG00000063160	-0.218048	6.518	7.6963	0.0204812	0.413658
ENSMUSG00000069289	0.348294	2.29524	7.69017	0.0205193	0.413897
ENSMUSG00000016252	-0.272705	5.10282	7.68421	0.0205564	0.414117
ENSMUSG00000031320	-0.204067	7.29069	7.67253	0.0206293	0.41501
ENSMUSG00000026779	0.598775	0.737098	7.6687	0.0206533	0.41501
ENSMUSG00000029177	-0.51166	1.33361	7.65961	0.0207104	0.415491
ENSMUSG00000020267	-0.154989	6.07389	7.65651	0.0207298	0.415491
ENSMUSG00000059040	6.49313	-1.42823	10.2305	0.0208401	0.416771
ENSMUSG00000055809	0.996812	-0.565514	7.63433	0.02087	0.416771
ENSMUSG00000034575	-0.189904	5.4531	7.63388	0.0208729	0.416771
ENSMUSG00000061331	0.520866	4.36216	7.81802	0.0209077	0.416939
ENSMUSG00000028653	0.30474	3.21023	7.62338	0.0209396	0.417011
ENSMUSG00000037188	-0.868981	-0.190227	7.61955	0.0209641	0.417011
ENSMUSG00000074766	0.329522	2.34269	7.60618	0.0210496	0.417418
ENSMUSG00000047394	1.06665	-0.16955	7.60477	0.0210586	0.417418
ENSMUSG00000043629	0.275785	4.04983	7.59712	0.0211078	0.417418
ENSMUSG00000024187	-0.257662	3.7426	7.59638	0.0211126	0.417418
ENSMUSG00000070576	-0.363654	5.25433	7.62846	0.0211167	0.417418
ENSMUSG00000015202	-0.391511	2.46618	7.59138	0.0211447	0.41745
ENSMUSG00000020091	-0.158377	6.17988	7.58301	0.0211988	0.417988
ENSMUSG00000000386	0.720851	-0.345316	7.57898	0.0212249	0.417988
ENSMUSG00000022565	0.212543	7.8366	7.54787	0.0214276	0.421041
ENSMUSG00000035934	0.226859	6.19751	7.54688	0.0214341	0.421041
ENSMUSG00000052372	0.321125	4.87443	7.54295	0.0214599	0.421041
ENSMUSG00000026456	-0.302209	3.65428	7.53729	0.0214971	0.421247
ENSMUSG00000030834	0.668408	0.965251	7.53207	0.0215315	0.421398
ENSMUSG00000050010	1.02155	0.743779	7.52057	0.0216075	0.421578
ENSMUSG00000043940	0.283349	8.19482	7.51688	0.0216319	0.421578
ENSMUSG00000112178	0.89947	1.39929	7.51455	0.0216474	0.421578
ENSMUSG00000059291	-0.221917	5.65545	7.51407	0.0216506	0.421578
ENSMUSG00000034826	-0.222303	3.60671	7.51052	0.0216741	0.421578
ENSMUSG00000109511	-0.25502	4.64986	7.4979	0.0217582	0.422671
ENSMUSG00000067274	-0.166002	6.95835	7.49017	0.0218099	0.422671
ENSMUSG00000061731	0.239436	5.45486	7.48758	0.0218273	0.422671
ENSMUSG00000020023	-0.379086	5.48869	7.56068	0.0218654	0.422671
ENSMUSG00000023827	-0.317222	5.01786	7.47977	0.0218798	0.422671
ENSMUSG00000007989	0.242314	7.59611	7.47811	0.0218909	0.422671
ENSMUSG00000026180	0.544313	0.852157	7.46267	0.0219951	0.424165
ENSMUSG00000042106	-1.0797	0.294457	7.45143	0.0220713	0.424739
ENSMUSG00000008734	-0.212451	7.2577	7.45035	0.0220787	0.424739
ENSMUSG00000074865	0.270068	3.26724	7.43489	0.0221841	0.425757
ENSMUSG00000053877	0.202063	6.95401	7.43229	0.0222019	0.425757
ENSMUSG00000031604	-0.231432	6.15086	7.43043	0.0222146	0.425757
ENSMUSG00000083907	-0.684936	0.125898	7.42681	0.0222394	0.425757
ENSMUSG00000026384	0.203959	7.5797	7.40624	0.0223811	0.427266
ENSMUSG00000020611	-0.152052	6.01171	7.40458	0.0223926	0.427266
ENSMUSG00000029816	-0.566532	1.1186	7.40359	0.0223994	0.427266
ENSMUSG00000062683	-0.285034	4.11969	7.39296	0.0224731	0.428155
ENSMUSG00000089762	-0.440964	3.63433	7.39671	0.0225304	0.428729
ENSMUSG00000046062	-0.201159	6.15892	7.36888	0.0226412	0.429417
ENSMUSG00000030124	-0.356969	2.65909	7.36718	0.0226531	0.429417
ENSMUSG00000113890	0.200773	6.52895	7.36611	0.0226607	0.429417
ENSMUSG00000034613	0.214606	6.842	7.36403	0.0226753	0.429417
ENSMUSG00000033382	-0.198157	5.9664	7.35983	0.0227048	0.42946
ENSMUSG00000035285	-0.235157	5.50144	7.34995	0.0227744	0.430262
ENSMUSG00000036432	-0.304054	3.68697	7.3415	0.0228342	0.430876
ENSMUSG00000062038	-0.363016	4.08862	7.33762	0.0228617	0.43088
ENSMUSG00000034731	0.358869	7.37755	7.36785	0.0229489	0.431831
ENSMUSG00000000120	-1.53176	0.647477	7.51274	0.0229668	0.431831
ENSMUSG00000032554	-0.343952	7.61116	7.32532	0.0229948	0.431843
ENSMUSG00000032405	0.154221	6.10716	7.2977	0.0231472	0.433438
ENSMUSG00000044645	-0.291473	3.42759	7.29701	0.0231521	0.433438
ENSMUSG00000024772	-0.268143	5.00993	7.29487	0.0231676	0.433438
ENSMUSG00000004366	-0.252513	7.05074	7.29183	0.0231895	0.433438
ENSMUSG00000050211	0.681006	3.14415	7.44252	0.0233545	0.436006
ENSMUSG00000004266	0.542239	1.71956	7.26238	0.0234033	0.436191
ENSMUSG00000039202	0.207107	7.1166	7.26015	0.0234196	0.436191
ENSMUSG00000091898	0.320072	2.6435	7.24734	0.0235135	0.437423
ENSMUSG00000038132	-0.364061	4.04155	7.2425	0.023549	0.437569
ENSMUSG00000025314	0.22956	7.66894	7.22731	0.0236612	0.439136
ENSMUSG00000038900	-0.457822	2.73652	7.21545	0.0237492	0.440219
ENSMUSG00000047415	-0.510454	3.55521	7.2906	0.0238031	0.440219
ENSMUSG00000028234	-0.219381	5.12841	7.19633	0.0238918	0.440219
ENSMUSG00000078636	-1.32982	1.52683	7.45094	0.0239049	0.440219
ENSMUSG00000036103	0.354969	3.61574	7.19193	0.0239249	0.440219
ENSMUSG00000014294	-0.229325	4.83488	7.1918	0.0239258	0.440219
ENSMUSG00000054619	-0.309155	4.43897	7.19155	0.0239277	0.440219
ENSMUSG00000026312	0.280214	4.76197	7.1874	0.0239588	0.440219
ENSMUSG00000041649	0.513168	2.50351	7.18326	0.02399	0.440219
ENSMUSG00000018844	-0.704084	0.576738	7.17873	0.0240241	0.440219
ENSMUSG00000036905	-0.190458	4.90103	7.17846	0.0240261	0.440219
ENSMUSG00000017774	-0.220733	4.03475	7.17201	0.0240749	0.440267
ENSMUSG00000057836	-0.974905	0.408201	7.16899	0.0240977	0.440267
ENSMUSG00000034653	0.19949	5.48968	7.16491	0.0241286	0.440267
ENSMUSG00000071172	-0.178863	6.6409	7.16337	0.0241403	0.440267
ENSMUSG00000039682	-0.218598	5.28738	7.15117	0.024233	0.441113
ENSMUSG00000092358	-0.36005	3.34538	7.14929	0.0242474	0.441113
ENSMUSG00000031983	-0.421234	5.81748	7.32395	0.0243026	0.441113
ENSMUSG00000050312	0.251666	3.54038	7.14164	0.0243058	0.441113
ENSMUSG00000002486	-0.291	2.97813	7.13566	0.0243516	0.441113
ENSMUSG00000047793	0.405909	3.81081	7.13793	0.0243594	0.441113
ENSMUSG00000078862	0.199302	4.27482	7.13168	0.0243822	0.441113
ENSMUSG00000079242	0.589217	0.0710594	7.12515	0.0244324	0.441516
ENSMUSG00000068196	0.574359	1.90434	7.11854	0.0244833	0.44193
ENSMUSG00000021488	0.200627	7.45821	7.10521	0.0245865	0.442385
ENSMUSG00000020520	-0.294543	3.18566	7.10391	0.0245965	0.442385
ENSMUSG00000052726	0.271612	5.57197	7.09188	0.0246901	0.442385
ENSMUSG00000053113	-0.415879	1.40279	7.09039	0.0247017	0.442385
ENSMUSG00000028795	-0.248766	3.59095	7.08263	0.0247623	0.442385
ENSMUSG00000032384	0.183396	5.49516	7.07801	0.0247986	0.442385
ENSMUSG00000079605	-0.220101	3.71587	7.07794	0.0247991	0.442385
ENSMUSG00000026873	0.642167	-0.323595	7.07325	0.0248359	0.442385
ENSMUSG00000024827	-0.394793	5.04771	7.12952	0.0248753	0.442385
ENSMUSG00000031626	0.322234	7.87879	7.06819	0.0248757	0.442385
ENSMUSG00000020380	0.198723	3.90397	7.06807	0.0248767	0.442385
ENSMUSG00000109336	-0.20657	6.13292	7.06159	0.0249277	0.442385
ENSMUSG00000022474	-0.131884	6.45533	7.05887	0.0249492	0.442385
ENSMUSG00000085328	0.862234	4.74925	7.61519	0.0249503	0.442385
ENSMUSG00000045776	1.48815	-0.811869	7.05374	0.0249897	0.442385
ENSMUSG00000034656	0.314976	7.84869	7.05307	0.0249951	0.442385
ENSMUSG00000021340	-0.290658	4.97621	7.05101	0.0250113	0.442385
ENSMUSG00000035242	-0.172341	7.14736	7.04782	0.0250366	0.442385
ENSMUSG00000031950	-0.168287	6.45131	7.04205	0.0250824	0.442385
ENSMUSG00000034247	-0.197903	4.75122	7.04074	0.0250929	0.442385
ENSMUSG00000052428	-0.163305	4.85144	7.03831	0.0251122	0.442385
ENSMUSG00000021342	6.20233	2.40049	7.98304	0.0251247	0.442385
ENSMUSG00000020709	-0.443555	1.92932	7.0212	0.0252489	0.444077
ENSMUSG00000060724	0.567263	1.6927	7.00539	0.025376	0.445199
ENSMUSG00000049872	0.308604	2.63014	7.00449	0.0253833	0.445199
ENSMUSG00000041609	-0.210204	5.69323	6.99977	0.0254214	0.445199
ENSMUSG00000022817	-0.229944	5.08425	6.99927	0.0254254	0.445199
ENSMUSG00000032044	-0.31312	2.3522	6.99195	0.0254847	0.445742
ENSMUSG00000032744	0.393293	2.38274	6.98659	0.0255281	0.446008
ENSMUSG00000019803	-0.214489	4.01987	6.98269	0.0255598	0.446069
ENSMUSG00000056310	-0.256821	3.37148	6.97771	0.0256004	0.446284
ENSMUSG00000051118	0.657839	0.26714	6.96562	0.0256993	0.446538
ENSMUSG00000010529	0.551579	1.00118	6.96057	0.0257407	0.446538
ENSMUSG00000079657	-0.400195	4.28918	7.00448	0.0257534	0.446538
ENSMUSG00000039990	-0.434132	4.5738	7.05765	0.0257644	0.446538
ENSMUSG00000116046	0.607555	3.035	7.03855	0.0257788	0.446538
ENSMUSG00000021009	0.467819	3.59298	7.00591	0.0257847	0.446538
ENSMUSG00000024197	-0.360007	3.35543	6.94059	0.0259052	0.447264
ENSMUSG00000031870	0.235597	5.65356	6.9397	0.0259126	0.447264
ENSMUSG00000069939	-0.988818	1.82791	7.07303	0.0259495	0.447264
ENSMUSG00000038879	0.216995	3.6593	6.92941	0.0259979	0.447264
ENSMUSG00000108249	0.399006	2.05487	6.92704	0.0260176	0.447264
ENSMUSG00000034936	-0.558378	4.22071	7.16463	0.0260187	0.447264
ENSMUSG00000005886	0.170184	7.08492	6.9216	0.0260629	0.447264
ENSMUSG00000026525	0.414975	1.87336	6.92008	0.0260756	0.447264
ENSMUSG00000008200	0.18896	5.48512	6.91409	0.0261255	0.447264
ENSMUSG00000033909	-0.161789	5.15194	6.90308	0.0262178	0.447264
ENSMUSG00000030880	-0.20251	4.89713	6.90173	0.0262291	0.447264
ENSMUSG00000042757	0.33105	4.46057	6.90109	0.0262345	0.447264
ENSMUSG00000004054	-0.234843	4.2138	6.89942	0.0262485	0.447264
ENSMUSG00000053398	-0.298208	5.51062	6.8982	0.0262588	0.447264
ENSMUSG00000051037	0.39543	1.66615	6.89751	0.0262646	0.447264
ENSMUSG00000046961	-0.823009	0.0997432	6.89572	0.0262797	0.447264
ENSMUSG00000051160	0.616416	0.0952389	6.88664	0.0263562	0.447807
ENSMUSG00000037007	0.274148	3.30831	6.88522	0.0263683	0.447807
ENSMUSG00000034488	0.178619	7.49532	6.87676	0.0264399	0.448043
ENSMUSG00000019794	-0.292479	2.9831	6.8687	0.0265083	0.448043
ENSMUSG00000044364	0.469155	1.70178	6.8665	0.0265271	0.448043
ENSMUSG00000030004	-0.698782	-0.0793734	6.86632	0.0265286	0.448043
ENSMUSG00000022342	0.447319	6.92155	7.06523	0.026554	0.448043
ENSMUSG00000019577	-0.358436	3.7924	6.85558	0.0266202	0.448043
ENSMUSG00000079470	-0.790878	4.69808	7.35283	0.0266276	0.448043
ENSMUSG00000067430	0.265916	4.31779	6.85375	0.0266359	0.448043
ENSMUSG00000043091	-1.53543	-0.205203	6.90713	0.026676	0.448043
ENSMUSG00000004530	-0.234046	6.25889	6.84843	0.0266815	0.448043
ENSMUSG00000022797	0.371671	7.1217	6.92417	0.0266942	0.448043
ENSMUSG00000047050	0.621227	0.845286	6.84328	0.0267257	0.448043
ENSMUSG00000038816	0.196836	3.93547	6.83495	0.0267974	0.448043
ENSMUSG00000031990	-0.207591	4.60548	6.83487	0.0267981	0.448043
ENSMUSG00000094840	0.546308	2.90188	6.84425	0.0268077	0.448043
ENSMUSG00000027254	0.202337	10.7203	6.80675	0.0270419	0.448901
ENSMUSG00000075702	-0.180698	5.15379	6.80555	0.0270524	0.448901
ENSMUSG00000033059	-0.207116	7.32317	6.80473	0.0270595	0.448901
ENSMUSG00000038517	-0.328554	5.08802	6.80388	0.027067	0.448901
ENSMUSG00000038888	-0.344844	2.39885	6.8019	0.0270842	0.448901
ENSMUSG00000029804	0.247313	7.89041	6.80189	0.0270843	0.448901
ENSMUSG00000112038	0.388784	2.76695	6.80142	0.0270885	0.448901
ENSMUSG00000010362	-0.430782	1.15132	6.79914	0.0271084	0.448901
ENSMUSG00000068117	0.50134	2.40376	6.79741	0.0271235	0.448901
ENSMUSG00000021484	-0.165184	6.20791	6.78909	0.0271964	0.448901
ENSMUSG00000038844	0.22336	4.29173	6.78369	0.0272439	0.448901
ENSMUSG00000031012	0.189599	6.46502	6.78198	0.0272589	0.448901
ENSMUSG00000029647	0.167201	5.15992	6.78092	0.0272683	0.448901
ENSMUSG00000040957	-0.33292	4.09902	6.78001	0.0272763	0.448901
ENSMUSG00000112712	0.762078	-0.304124	6.77702	0.0273027	0.448901
ENSMUSG00000056258	0.283941	8.52437	6.77576	0.0273138	0.448901
ENSMUSG00000035234	0.401193	1.9425	6.76909	0.0273727	0.449155
ENSMUSG00000038279	-0.190775	4.10173	6.76758	0.0273861	0.449155
ENSMUSG00000072680	0.312798	4.03267	6.74741	0.0275654	0.451627
ENSMUSG00000111777	0.494828	3.03498	6.72503	0.0277661	0.452058
ENSMUSG00000032925	0.248596	3.99649	6.72385	0.0277768	0.452058
ENSMUSG00000079495	-1.5314	-0.048829	6.78929	0.0278891	0.452058
ENSMUSG00000114123	0.450589	5.33016	6.88444	0.0278921	0.452058
ENSMUSG00000036114	-0.318075	2.75508	6.71088	0.027894	0.452058
ENSMUSG00000036825	0.134386	6.42349	6.70702	0.0279289	0.452058
ENSMUSG00000059534	-0.200685	5.45262	6.70307	0.0279647	0.452058
ENSMUSG00000093505	0.332081	2.45115	6.70187	0.0279757	0.452058
ENSMUSG00000030189	-0.27507	4.36605	6.69072	0.0280772	0.452058
ENSMUSG00000029313	-0.230605	4.60264	6.68752	0.0281065	0.452058
ENSMUSG00000027132	0.26933	3.34692	6.68722	0.0281092	0.452058
ENSMUSG00000010154	-0.238442	3.58671	6.68499	0.0281296	0.452058
ENSMUSG00000014547	-0.216428	4.85932	6.6833	0.0281451	0.452058
ENSMUSG00000060787	1.04284	1.02534	6.73015	0.028156	0.452058
ENSMUSG00000042918	0.578798	1.13699	6.6808	0.028168	0.452058
ENSMUSG00000090698	-0.482834	2.65086	6.67861	0.0281881	0.452058
ENSMUSG00000021149	-0.19759	5.25798	6.67405	0.02823	0.452058
ENSMUSG00000033883	0.205804	5.09618	6.67199	0.0282489	0.452058
ENSMUSG00000036264	0.546553	5.05184	6.94474	0.0282726	0.452058
ENSMUSG00000022601	-0.18589	5.84762	6.66688	0.028296	0.452058
ENSMUSG00000031980	-0.803561	2.87053	6.88801	0.0283135	0.452058
ENSMUSG00000039452	-0.485166	1.97047	6.659	0.0283687	0.452058
ENSMUSG00000091243	0.561947	1.71428	6.65742	0.0283834	0.452058
ENSMUSG00000038418	-0.767442	8.88399	7.12935	0.0283955	0.452058
ENSMUSG00000005892	-0.699594	-0.554279	6.65494	0.0284063	0.452058
ENSMUSG00000045817	0.17071	4.47688	6.65386	0.0284163	0.452058
ENSMUSG00000027574	-0.352666	3.86998	6.65242	0.0284297	0.452058
ENSMUSG00000006262	0.174891	5.5459	6.65034	0.0284489	0.452058
ENSMUSG00000036362	0.275501	3.59149	6.64953	0.0284565	0.452058
ENSMUSG00000025537	-0.208184	4.16362	6.64687	0.0284812	0.452058
ENSMUSG00000025733	-0.176601	5.80018	6.64233	0.0285234	0.452058
ENSMUSG00000070327	0.283007	4.28048	6.64226	0.0285241	0.452058
ENSMUSG00000020811	-0.214166	5.89085	6.64095	0.0285363	0.452058
ENSMUSG00000024810	-0.318648	5.26187	6.62945	0.0286436	0.453304
ENSMUSG00000027618	-0.178148	4.74241	6.62093	0.0287235	0.453929
ENSMUSG00000044348	0.164075	3.91509	6.61523	0.028777	0.453929
ENSMUSG00000081557	0.54315	0.317852	6.61273	0.0288006	0.453929
ENSMUSG00000074129	-0.196861	7.42939	6.61151	0.0288121	0.453929
ENSMUSG00000060716	-0.366791	5.37015	6.67518	0.0288268	0.453929
ENSMUSG00000040723	-0.299345	2.44747	6.59938	0.0289267	0.454746
ENSMUSG00000081344	-0.17151	6.13484	6.59837	0.0289363	0.454746
ENSMUSG00000031059	-0.143869	5.70766	6.58838	0.0290311	0.455363
ENSMUSG00000053931	-0.172633	5.74594	6.58674	0.0290467	0.455363
ENSMUSG00000114455	0.789336	-0.407355	6.58241	0.029088	0.455363
ENSMUSG00000020181	0.222107	7.1569	6.57661	0.0291434	0.455363
ENSMUSG00000023147	-0.200216	5.21683	6.57634	0.0291459	0.455363
ENSMUSG00000095930	0.306034	4.42097	6.57503	0.0291585	0.455363
ENSMUSG00000029311	-0.150805	4.9432	6.56668	0.0292385	0.455363
ENSMUSG00000032641	-0.301313	3.2673	6.56617	0.0292434	0.455363
ENSMUSG00000022197	0.338484	6.7737	6.62011	0.029244	0.455363
ENSMUSG00000041548	-0.427166	3.23717	6.56392	0.0292649	0.455363
ENSMUSG00000026999	-0.263061	3.43904	6.56103	0.0292927	0.455363
ENSMUSG00000038145	-0.169344	6.41554	6.55489	0.0293519	0.455821
ENSMUSG00000116045	-0.295281	5.23637	6.55072	0.0293921	0.455821
ENSMUSG00000060727	-0.598882	0.517579	6.54688	0.0294293	0.455821
ENSMUSG00000050677	0.455551	0.574046	6.54602	0.0294376	0.455821
ENSMUSG00000039533	-0.259367	6.83907	6.53408	0.0295534	0.457165
ENSMUSG00000058267	-0.165656	4.46891	6.5249	0.0296428	0.457642
ENSMUSG00000035805	-0.147917	7.04092	6.52307	0.0296607	0.457642
ENSMUSG00000028354	0.185972	6.76512	6.52018	0.029689	0.457642
ENSMUSG00000045589	0.228324	8.98263	6.51752	0.0297149	0.457642
ENSMUSG00000019846	0.234782	3.43221	6.51608	0.0297291	0.457642
ENSMUSG00000078532	-0.295421	3.8264	6.51133	0.0297756	0.457913
ENSMUSG00000046916	0.888328	-0.033387	6.5049	0.0298388	0.458048
ENSMUSG00000026270	-0.192546	4.33384	6.50453	0.0298425	0.458048
ENSMUSG00000033177	0.559636	1.16169	6.49283	0.0299579	0.459373
ENSMUSG00000037211	0.293735	2.91427	6.48373	0.030048	0.459641
ENSMUSG00000072623	0.272114	4.69558	6.48101	0.030075	0.459641
ENSMUSG00000031629	0.628268	0.452726	6.47665	0.0301184	0.459641
ENSMUSG00000097530	0.840398	1.6818	6.51851	0.030129	0.459641
ENSMUSG00000025465	-0.152582	5.07685	6.47523	0.0301325	0.459641
ENSMUSG00000035759	0.442844	2.15159	6.47147	0.03017	0.459641
ENSMUSG00000027947	-0.30242	2.79815	6.47056	0.0301791	0.459641
ENSMUSG00000040003	0.20981	7.21828	6.46001	0.0302846	0.460458
ENSMUSG00000045092	-0.188926	7.39052	6.45791	0.0303057	0.460458
ENSMUSG00000020381	0.400347	2.67656	6.45036	0.0303815	0.460458
ENSMUSG00000020397	-0.200244	3.75848	6.4501	0.0303841	0.460458
ENSMUSG00000050721	0.424816	4.07741	6.51457	0.0303932	0.460458
ENSMUSG00000047777	-0.405164	4.04968	6.48888	0.0304492	0.460458
ENSMUSG00000068762	-0.803405	1.54538	6.4433	0.0304753	0.460458
ENSMUSG00000063108	0.220967	5.02414	6.43915	0.0304945	0.460458
ENSMUSG00000057895	0.349966	2.08075	6.43909	0.0304951	0.460458
ENSMUSG00000037622	-0.173141	6.16188	6.43105	0.0305764	0.461246
ENSMUSG00000031480	0.471674	2.04552	6.42559	0.030632	0.46133
ENSMUSG00000033033	-0.324215	2.12789	6.42193	0.0306692	0.46133
ENSMUSG00000113397	0.78231	0.0252143	6.41926	0.0306963	0.46133
ENSMUSG00000070713	-0.620319	0.391435	6.4169	0.0307203	0.46133
ENSMUSG00000032392	0.417593	1.50678	6.41284	0.0307618	0.46133
ENSMUSG00000003271	-0.461089	3.04788	6.41034	0.0307873	0.46133
ENSMUSG00000112101	0.385746	4.76314	6.45985	0.0308108	0.46133
ENSMUSG00000004558	-0.231476	9.16322	6.40757	0.0308157	0.46133
ENSMUSG00000021384	-0.725906	-0.0638692	6.40075	0.0308856	0.461938
ENSMUSG00000024927	-0.2068	3.99808	6.39538	0.0309408	0.461984
ENSMUSG00000046330	-0.19973	5.11332	6.39477	0.0309471	0.461984
ENSMUSG00000041415	0.158703	6.08064	6.39155	0.0309803	0.462042
ENSMUSG00000059743	-0.20041	5.03637	6.38708	0.0310263	0.462113
ENSMUSG00000034206	0.398872	1.98472	6.38524	0.0310454	0.462113
ENSMUSG00000028799	0.229777	4.6569	6.38258	0.0310728	0.462113
ENSMUSG00000021179	0.231183	3.69603	6.36881	0.0312157	0.463547
ENSMUSG00000059326	-0.275219	3.6744	6.36096	0.0312975	0.463547
ENSMUSG00000042997	0.174176	3.78109	6.36083	0.0312988	0.463547
ENSMUSG00000042032	0.238414	6.78508	6.36003	0.0313072	0.463547
ENSMUSG00000021258	-0.217242	4.39655	6.35918	0.031316	0.463547
ENSMUSG00000032033	0.488996	2.35686	6.35327	0.0313779	0.46361
ENSMUSG00000043991	0.215379	5.72529	6.35316	0.0313789	0.46361
ENSMUSG00000037627	1.14244	-0.523266	6.34711	0.0314424	0.463981
ENSMUSG00000029727	0.905243	-0.659854	6.34516	0.0314628	0.463981
ENSMUSG00000000320	0.80117	-0.132403	6.33795	0.0315387	0.464471
ENSMUSG00000033439	0.257637	2.53845	6.33223	0.031599	0.464471
ENSMUSG00000093942	0.581164	3.21014	6.43674	0.0316067	0.464471
ENSMUSG00000040410	0.236165	3.80002	6.33084	0.0316137	0.464471
ENSMUSG00000094520	0.35662	3.8182	6.32399	0.0316862	0.464507
ENSMUSG00000035828	-0.256559	4.73378	6.32014	0.031727	0.464507
ENSMUSG00000026963	0.830433	-0.952872	6.31393	0.031793	0.464507
ENSMUSG00000030763	-0.140374	5.37161	6.31379	0.0317945	0.464507
ENSMUSG00000040010	-0.242165	6.10697	6.31325	0.0318002	0.464507
ENSMUSG00000026584	0.180798	4.78376	6.31133	0.0318206	0.464507
ENSMUSG00000064181	-0.160674	4.75642	6.3112	0.031822	0.464507
ENSMUSG00000043331	0.433994	1.02196	6.30831	0.0318527	0.464527
ENSMUSG00000029614	-0.174291	7.07072	6.30462	0.0318922	0.464672
ENSMUSG00000040447	-0.280134	5.3909	6.30048	0.0319364	0.46473
ENSMUSG00000051041	-0.272764	2.96357	6.29083	0.0320399	0.46473
ENSMUSG00000030735	1.02161	2.98044	6.68016	0.0320535	0.46473
ENSMUSG00000038500	-0.199943	4.37669	6.28935	0.0320557	0.46473
ENSMUSG00000019802	0.138852	6.70862	6.28657	0.0320857	0.46473
ENSMUSG00000109771	0.507145	0.829883	6.28346	0.0321191	0.46473
ENSMUSG00000079084	0.159338	5.98691	6.28317	0.0321222	0.46473
ENSMUSG00000055762	-0.194708	5.49062	6.28231	0.0321315	0.46473
ENSMUSG00000029328	0.16974	7.04504	6.27423	0.0322188	0.465312
ENSMUSG00000078868	0.450878	2.14282	6.27312	0.0322307	0.465312
ENSMUSG00000042302	0.123792	5.87428	6.26886	0.0322769	0.465537
ENSMUSG00000047824	-0.173904	5.32077	6.26397	0.03233	0.465537
ENSMUSG00000031832	-0.210291	3.22824	6.26353	0.0323347	0.465537
ENSMUSG00000003929	0.251628	4.87131	6.24699	0.032515	0.467289
ENSMUSG00000028629	0.266918	2.80837	6.24694	0.0325155	0.467289
ENSMUSG00000071072	-0.141091	6.41277	6.24301	0.0325586	0.46732
ENSMUSG00000049957	-0.191304	4.15341	6.23937	0.0325984	0.46732
ENSMUSG00000044496	-0.215702	4.2183	6.23864	0.0326064	0.46732
ENSMUSG00000019876	0.40177	3.43243	6.23317	0.0326665	0.467364
ENSMUSG00000026796	-0.277064	4.99909	6.23	0.0327015	0.467364
ENSMUSG00000116895	0.658544	0.376859	6.22791	0.0327245	0.467364
ENSMUSG00000028128	-0.250976	5.17615	6.22064	0.0328047	0.467364
ENSMUSG00000080242	-0.964249	-0.721962	6.21767	0.0328376	0.467364
ENSMUSG00000003348	-0.366494	3.08954	6.21719	0.0328428	0.467364
ENSMUSG00000049288	-0.219398	4.41712	6.217	0.032845	0.467364
ENSMUSG00000108857	0.580835	1.86227	6.21483	0.032869	0.467364
ENSMUSG00000006299	-0.136641	6.49251	6.21421	0.0328759	0.467364
ENSMUSG00000030549	-0.749562	-0.813509	6.21048	0.0329172	0.467531
ENSMUSG00000044022	0.353481	2.34876	6.20656	0.0329609	0.467731
ENSMUSG00000015575	-0.190922	3.88396	6.1946	0.0330942	0.468422
ENSMUSG00000016526	-0.611071	3.01923	6.29395	0.0330971	0.468422
ENSMUSG00000061353	0.259443	6.42824	6.1942	0.0330986	0.468422
ENSMUSG00000033196	0.544914	0.539571	6.18559	0.033195	0.468538
ENSMUSG00000022048	-0.14894	7.58592	6.18363	0.033217	0.468538
ENSMUSG00000048279	0.299444	7.22167	6.1836	0.0332174	0.468538
ENSMUSG00000058135	-0.178452	7.16277	6.18278	0.0332266	0.468538
ENSMUSG00000027004	0.530035	4.24144	6.37099	0.0333088	0.468538
ENSMUSG00000073982	-0.211365	4.06433	6.17459	0.0333188	0.468538
ENSMUSG00000053730	-0.328114	2.64343	6.17205	0.0333474	0.468538
ENSMUSG00000047146	0.316908	4.23034	6.16733	0.0334007	0.468538
ENSMUSG00000037364	-0.167521	6.39567	6.16407	0.0334376	0.468538
ENSMUSG00000025893	0.238703	2.92083	6.16381	0.0334404	0.468538
ENSMUSG00000004610	-0.226664	3.88562	6.16339	0.0334453	0.468538
ENSMUSG00000040037	0.2663	8.10841	6.15844	0.0335013	0.468538
ENSMUSG00000056004	0.240825	6.23595	6.15837	0.0335022	0.468538
ENSMUSG00000082361	-0.809245	-0.834116	6.15661	0.0335221	0.468538
ENSMUSG00000091876	0.438129	3.01089	6.14976	0.0336	0.468668
ENSMUSG00000074527	0.180284	5.52123	6.14563	0.0336471	0.468668
ENSMUSG00000032867	-0.172468	5.30166	6.14266	0.033681	0.468668
ENSMUSG00000025195	0.301597	3.62384	6.14119	0.0336978	0.468668
ENSMUSG00000029725	-0.483038	1.99148	6.13906	0.0337221	0.468668
ENSMUSG00000025208	-0.157346	4.38112	6.13763	0.0337384	0.468668
ENSMUSG00000019055	-0.19829	4.24294	6.13757	0.0337391	0.468668
ENSMUSG00000027582	-0.209208	5.4639	6.13034	0.0338221	0.468748
ENSMUSG00000046470	-0.428237	2.55326	6.12566	0.0338758	0.468748
ENSMUSG00000090066	0.661587	2.75349	6.21627	0.0339295	0.468748
ENSMUSG00000035476	0.179035	4.96306	6.11813	0.0339625	0.468748
ENSMUSG00000073616	-0.218072	4.5645	6.11806	0.0339634	0.468748
ENSMUSG00000106133	-0.245981	3.88018	6.11762	0.0339684	0.468748
ENSMUSG00000018822	-1.04027	-0.904283	6.11669	0.0339792	0.468748
ENSMUSG00000112522	0.546857	1.98781	6.11498	0.0339989	0.468748
ENSMUSG00000036833	-0.415755	3.72869	6.14789	0.0340392	0.468748
ENSMUSG00000054263	0.182009	6.22971	6.11128	0.0340417	0.468748
ENSMUSG00000048004	0.651862	5.15729	6.47402	0.0341341	0.469612
ENSMUSG00000025384	-0.275868	3.12261	6.09684	0.0342093	0.470236
ENSMUSG00000028017	0.552689	0.64365	6.08677	0.0343267	0.471441
ENSMUSG00000110218	-0.749938	0.361748	6.08336	0.0343667	0.471573
ENSMUSG00000048482	-0.320884	5.10916	6.08168	0.0344181	0.471573
ENSMUSG00000018707	0.270977	9.27619	6.0783	0.034426	0.471573
ENSMUSG00000059070	-0.152044	5.81919	6.07193	0.0345008	0.472062
ENSMUSG00000084830	-0.241131	4.44589	6.06864	0.0345395	0.472062
ENSMUSG00000007891	-0.169954	7.71163	6.06441	0.0345895	0.472062
ENSMUSG00000066315	-0.25267	6.51861	6.06325	0.0346031	0.472062
ENSMUSG00000004931	-0.30189	3.49518	6.05933	0.0346495	0.472062
ENSMUSG00000063550	-0.148245	5.43841	6.05759	0.0346701	0.472062
ENSMUSG00000040681	-0.331752	4.75878	6.05781	0.0346914	0.472062
ENSMUSG00000039304	0.808178	2.05352	6.13981	0.0347008	0.472062
ENSMUSG00000007880	0.158993	7.19205	6.04667	0.0347995	0.472846
ENSMUSG00000048572	-0.420292	1.0028	6.04381	0.0348336	0.472846
ENSMUSG00000112844	0.915798	3.73142	6.46652	0.0348529	0.472846
ENSMUSG00000037428	-0.277298	7.73899	6.03829	0.0348994	0.472846
ENSMUSG00000040165	0.452392	1.98886	6.03756	0.0349081	0.472846
ENSMUSG00000003546	-0.257796	3.97536	6.03283	0.0349646	0.473145
ENSMUSG00000092558	-0.185843	4.39537	6.0307	0.0349901	0.473145
ENSMUSG00000065968	0.740089	-0.237354	6.02373	0.0350736	0.473481
ENSMUSG00000023913	-0.170351	6.91343	6.02338	0.0350778	0.473481
ENSMUSG00000030946	-0.325802	3.22731	6.02113	0.0351049	0.473481
ENSMUSG00000032078	-0.162445	4.72472	6.01425	0.0351877	0.474193
ENSMUSG00000022468	0.46419	1.85345	6.01115	0.0352251	0.474254
ENSMUSG00000094472	0.654631	4.14087	6.32733	0.0353057	0.474254
ENSMUSG00000034300	-0.165615	6.17384	6.00424	0.0353085	0.474254
ENSMUSG00000003199	-0.192334	5.24404	6.0017	0.0353394	0.474254
ENSMUSG00000058385	-1.02517	-0.567534	5.99899	0.0353722	0.474254
ENSMUSG00000070372	-0.16228	5.3209	5.99898	0.0353723	0.474254
ENSMUSG00000041506	-0.182446	3.70078	5.9962	0.035406	0.474302
ENSMUSG00000038740	-0.152431	6.91816	5.99359	0.0354377	0.47431
ENSMUSG00000039021	0.842245	-0.0343774	5.99121	0.0354667	0.47431
ENSMUSG00000060675	-0.226778	4.86262	5.98231	0.0355753	0.47516
ENSMUSG00000024073	0.266667	7.28277	5.9796	0.0356083	0.47516
ENSMUSG00000019791	-0.237757	3.32595	5.97364	0.0356814	0.47516
ENSMUSG00000005161	-0.12417	6.96534	5.97325	0.0356862	0.47516
ENSMUSG00000053769	-0.217913	3.73717	5.97301	0.0356891	0.47516
ENSMUSG00000062300	-0.495811	2.36534	5.96807	0.0357498	0.47516
ENSMUSG00000001240	-0.322296	3.27191	5.96452	0.0357935	0.47516
ENSMUSG00000018126	0.711491	0.276002	5.96306	0.0358114	0.47516
ENSMUSG00000034471	-0.186439	4.63481	5.96187	0.0358261	0.47516
ENSMUSG00000018401	-0.168172	6.56025	5.95613	0.0358968	0.47516
ENSMUSG00000041268	0.204041	8.27631	5.95506	0.03591	0.47516
ENSMUSG00000032712	0.256691	3.83428	5.94779	0.0360001	0.47516
ENSMUSG00000067567	-0.220512	3.32521	5.94704	0.0360094	0.47516
ENSMUSG00000040151	0.161925	6.297	5.94648	0.0360163	0.47516
ENSMUSG00000024873	-0.294632	6.87959	5.95407	0.0360248	0.47516
ENSMUSG00000020163	-0.164053	5.71988	5.94282	0.0360617	0.47516
ENSMUSG00000001986	0.140046	8.19588	5.94104	0.0360839	0.47516
ENSMUSG00000040048	-0.133148	5.93512	5.94073	0.0360878	0.47516
ENSMUSG00000060636	-0.211586	5.17979	5.9358	0.0361491	0.47516
ENSMUSG00000038214	0.277351	2.97575	5.93425	0.0361684	0.47516
ENSMUSG00000035093	0.20589	7.58145	5.93318	0.0361817	0.47516
ENSMUSG00000026466	-0.139995	5.25884	5.92355	0.0363022	0.47516
ENSMUSG00000030731	-0.230447	5.33336	5.92351	0.0363026	0.47516
ENSMUSG00000020922	-0.156027	4.41498	5.92287	0.0363106	0.47516
ENSMUSG00000041187	-0.49495	2.10676	5.92271	0.0363126	0.47516
ENSMUSG00000036764	-0.295532	2.84741	5.92226	0.0363183	0.47516
ENSMUSG00000000001	-0.270986	5.04736	5.92001	0.0363465	0.47516
ENSMUSG00000026490	0.171184	8.67824	5.91714	0.0363826	0.47516
ENSMUSG00000028487	0.815544	-0.463205	5.91538	0.0364046	0.47516
ENSMUSG00000059742	0.478104	7.99027	6.1014	0.0364327	0.47516
ENSMUSG00000037408	-0.249126	3.64542	5.90801	0.0364975	0.475611
ENSMUSG00000041598	-0.270627	4.77641	5.90522	0.0365326	0.475677
ENSMUSG00000072969	0.213918	4.66298	5.89546	0.0366561	0.476891
ENSMUSG00000019971	0.187466	4.61305	5.88748	0.0367574	0.477545
ENSMUSG00000054013	-0.159409	6.5647	5.88674	0.0367668	0.477545
ENSMUSG00000097386	0.65641	-0.350247	5.87403	0.036929	0.479255
ENSMUSG00000006522	-0.306851	4.00479	5.87156	0.0369606	0.479255
ENSMUSG00000005980	-0.283196	2.86879	5.8693	0.0369895	0.479255
ENSMUSG00000074872	-0.587114	1.95736	5.86217	0.037081	0.479486
ENSMUSG00000035585	-0.198619	4.97787	5.86123	0.0370932	0.479486
ENSMUSG00000021747	0.234519	3.41764	5.86081	0.0370985	0.479486
ENSMUSG00000027419	0.242318	8.78767	5.85778	0.0371375	0.479486
ENSMUSG00000040363	-0.242069	5.27476	5.85549	0.0371671	0.479486
ENSMUSG00000020183	-0.356823	3.43193	5.85119	0.0372225	0.479486
ENSMUSG00000023026	0.220084	5.84997	5.8511	0.0372238	0.479486
ENSMUSG00000028345	-0.18225	3.84199	5.84905	0.0372502	0.479486
ENSMUSG00000026123	-0.137826	7.79075	5.83945	0.0373746	0.480696
ENSMUSG00000109328	0.749591	-0.146439	5.83107	0.0374836	0.481706
ENSMUSG00000020532	0.120248	6.67519	5.82625	0.0375464	0.482121
ENSMUSG00000055319	-0.163087	5.43646	5.81902	0.037641	0.482942
ENSMUSG00000025937	0.256175	3.96358	5.81488	0.0376953	0.483119
ENSMUSG00000026687	-0.196143	4.41564	5.8133	0.037716	0.483119
ENSMUSG00000031903	-0.188679	4.33912	5.8099	0.0377606	0.4833
ENSMUSG00000015478	-0.145539	5.16873	5.80566	0.0378165	0.483622
ENSMUSG00000099083	0.160973	5.45277	5.79295	0.0379844	0.484729
ENSMUSG00000102525	-0.647936	0.0693108	5.7911	0.0380089	0.484729
ENSMUSG00000038250	-0.148872	4.82443	5.78956	0.0380293	0.484729
ENSMUSG00000032518	-0.167709	7.7359	5.78704	0.0380627	0.484729
ENSMUSG00000040147	-0.207272	4.35755	5.78337	0.0381116	0.484729
ENSMUSG00000047495	0.131365	6.38988	5.78065	0.0381478	0.484729
ENSMUSG00000036867	0.57002	0.465573	5.77622	0.0382067	0.484729
ENSMUSG00000058709	-0.15987	5.71741	5.77315	0.0382477	0.484729
ENSMUSG00000015461	-0.207677	5.6605	5.77177	0.0382662	0.484729
ENSMUSG00000041025	-0.174373	4.64951	5.76995	0.0382905	0.484729
ENSMUSG00000020477	-0.222506	3.45167	5.76943	0.0382974	0.484729
ENSMUSG00000008140	-0.198477	7.06296	5.76775	0.0383199	0.484729
ENSMUSG00000062075	-0.236008	3.97272	5.76607	0.0383424	0.484729
ENSMUSG00000058392	-0.325142	3.27635	5.76345	0.0383775	0.484729
ENSMUSG00000030123	0.259248	6.92548	5.7634	0.0383782	0.484729
ENSMUSG00000071076	-0.238552	6.35112	5.76096	0.0384111	0.484729
ENSMUSG00000022070	0.363006	2.18317	5.75993	0.0384248	0.484729
ENSMUSG00000026281	-0.216223	4.01646	5.7509	0.0385464	0.485759
ENSMUSG00000057841	-0.156359	6.27329	5.7493	0.0385679	0.485759
ENSMUSG00000096780	0.311442	5.95591	5.78459	0.0387741	0.487738
ENSMUSG00000063052	0.197829	5.66464	5.73193	0.0388033	0.487738
ENSMUSG00000095562	-1.04381	3.55582	6.16596	0.0388683	0.487738
ENSMUSG00000022160	-0.284625	3.98434	5.72518	0.0388952	0.487738
ENSMUSG00000075081	0.506707	2.73897	5.72334	0.0389202	0.487738
ENSMUSG00000045036	0.748252	0.823629	5.72078	0.0389552	0.487738
ENSMUSG00000046667	-0.285514	3.81654	5.72006	0.0389651	0.487738
ENSMUSG00000111779	0.527342	0.150603	5.71955	0.0389721	0.487738
ENSMUSG00000037143	0.569352	1.23779	5.71691	0.0390082	0.487803
ENSMUSG00000010461	0.384982	3.27527	5.71036	0.039098	0.4879
ENSMUSG00000022214	-0.137149	6.0589	5.70953	0.0391093	0.4879
ENSMUSG00000032826	0.211797	9.94863	5.70798	0.0391307	0.4879
ENSMUSG00000038780	-0.163433	5.72131	5.70653	0.0391505	0.4879
ENSMUSG00000024749	1.30489	-0.773659	5.70213	0.0392111	0.4879
ENSMUSG00000045128	-0.208158	6.77872	5.70019	0.0392379	0.4879
ENSMUSG00000033004	0.225368	8.64447	5.698	0.039268	0.4879
ENSMUSG00000115661	0.441878	0.726058	5.69714	0.0392799	0.4879
ENSMUSG00000030579	-0.268626	3.21515	5.69475	0.039313	0.4879
ENSMUSG00000031079	0.392461	2.02803	5.69389	0.0393249	0.4879
ENSMUSG00000062980	0.482732	1.94238	5.68921	0.0393895	0.488319
ENSMUSG00000053841	-0.136583	5.43418	5.68062	0.0395088	0.48851
ENSMUSG00000024843	-0.203706	5.76187	5.68054	0.0395099	0.48851
ENSMUSG00000071064	0.207648	5.85269	5.67918	0.0395288	0.48851
ENSMUSG00000074064	0.217572	4.06032	5.67777	0.0395485	0.48851
ENSMUSG00000026321	0.338936	3.07825	5.6766	0.0395647	0.48851
ENSMUSG00000060843	0.391216	1.15817	5.67026	0.0396531	0.48851
ENSMUSG00000095187	0.620951	-0.0515769	5.66944	0.0396647	0.48851
ENSMUSG00000037366	0.265114	2.53063	5.66761	0.0396902	0.48851
ENSMUSG00000065990	-0.157819	4.90621	5.66756	0.0396909	0.48851
ENSMUSG00000030739	-0.220301	4.8109	5.66278	0.0397578	0.48851
ENSMUSG00000039683	0.199981	3.19012	5.66166	0.0397735	0.48851
ENSMUSG00000038845	-0.134703	5.23135	5.66147	0.0397761	0.48851
ENSMUSG00000025869	-0.188202	3.63866	5.65761	0.0398303	0.48877
ENSMUSG00000078429	-0.167597	6.56473	5.65429	0.039877	0.48877
ENSMUSG00000001506	0.914067	3.17115	5.97789	0.0398901	0.48877
ENSMUSG00000049608	0.512463	0.705874	5.64964	0.0399425	0.489032
ENSMUSG00000004891	-0.39185	3.8304	5.67856	0.0400182	0.489579
ENSMUSG00000022185	-0.157019	6.61996	5.63639	0.0401297	0.489956
ENSMUSG00000061477	-0.255735	5.41582	5.63637	0.0401299	0.489956
ENSMUSG00000034006	-0.206491	3.68732	5.63244	0.0401857	0.489956
ENSMUSG00000067038	-0.23872	4.28406	5.63234	0.0401871	0.489956
ENSMUSG00000030093	-0.299935	3.18319	5.62888	0.0402363	0.489956
ENSMUSG00000060227	0.13069	7.00926	5.62823	0.0402455	0.489956
ENSMUSG00000107499	0.490559	0.112192	5.62678	0.0402661	0.489956
ENSMUSG00000114933	0.595284	0.369534	5.62181	0.0403369	0.49044
ENSMUSG00000044456	-0.360922	1.43104	5.61274	0.0404666	0.491638
ENSMUSG00000068299	-0.311858	3.76406	5.60565	0.0405684	0.492126
ENSMUSG00000027552	-0.217991	2.93215	5.6056	0.0405691	0.492126
ENSMUSG00000003032	-0.932151	2.83204	5.89261	0.0406069	0.492207
ENSMUSG00000028581	-0.23955	5.14616	5.58795	0.0408236	0.493899
ENSMUSG00000023882	0.510026	0.426818	5.58702	0.040837	0.493899
ENSMUSG00000037251	0.191579	5.0354	5.58679	0.0408403	0.493899
ENSMUSG00000028568	0.175721	5.80154	5.58085	0.0409266	0.494098
ENSMUSG00000030934	-0.163275	5.93683	5.57836	0.0409627	0.494098
ENSMUSG00000063179	0.181149	3.61939	5.57709	0.0409812	0.494098
ENSMUSG00000080859	-1.12067	4.68899	6.08969	0.0409819	0.494098
ENSMUSG00000038331	0.377479	6.65492	5.69789	0.0410213	0.494195
ENSMUSG00000028644	0.662863	0.465135	5.56628	0.0411388	0.495124
ENSMUSG00000025422	-0.165213	9.88882	5.56475	0.0411611	0.495124
ENSMUSG00000020793	-0.752583	-0.73649	5.55932	0.0412407	0.495309
ENSMUSG00000018378	-0.174946	4.38182	5.55767	0.0412648	0.495309
ENSMUSG00000022860	-0.615409	-0.280605	5.55728	0.0412705	0.495309
ENSMUSG00000028434	0.245034	5.57878	5.55456	0.0413106	0.495413
ENSMUSG00000004319	0.153886	7.87715	5.54997	0.041378	0.495628
ENSMUSG00000025423	0.125637	6.17477	5.54907	0.0413912	0.495628
ENSMUSG00000112349	0.731967	2.98897	5.72469	0.0414781	0.496192
ENSMUSG00000112013	0.586225	1.79138	5.53963	0.0415305	0.496192
ENSMUSG00000061904	-0.146102	7.99989	5.53386	0.0416159	0.496192
ENSMUSG00000021786	0.220902	3.31218	5.53225	0.0416398	0.496192
ENSMUSG00000025503	-0.160827	5.72833	5.53179	0.0416467	0.496192
ENSMUSG00000061665	0.233884	4.90561	5.53125	0.0416546	0.496192
ENSMUSG00000036181	-0.460987	3.58733	5.60159	0.0416732	0.496192
ENSMUSG00000058402	-0.192202	3.84503	5.5289	0.0416896	0.496192
ENSMUSG00000024095	-0.157897	5.8504	5.52627	0.0417286	0.496234
ENSMUSG00000074505	0.4865	6.72846	5.77365	0.041756	0.496234
ENSMUSG00000039512	0.149102	4.8028	5.51884	0.0418394	0.49685
ENSMUSG00000083594	0.264409	3.90495	5.50787	0.0420034	0.498105
ENSMUSG00000042626	0.183926	3.23593	5.50632	0.0420267	0.498105
ENSMUSG00000040648	0.224865	5.10246	5.50385	0.0420638	0.498105
ENSMUSG00000029063	-0.152639	5.78508	5.50336	0.0420712	0.498105
ENSMUSG00000021838	0.207503	5.60046	5.49667	0.0421718	0.498168
ENSMUSG00000041143	-0.403263	1.39642	5.49638	0.0421762	0.498168
ENSMUSG00000072082	-0.328744	2.1692	5.49432	0.0422073	0.498168
ENSMUSG00000074476	0.471481	0.320738	5.49311	0.0422256	0.498168
ENSMUSG00000078787	-0.624023	-0.488475	5.49173	0.0422464	0.498168
ENSMUSG00000027087	0.379401	7.05459	5.59747	0.0422658	0.498168
ENSMUSG00000039062	0.562699	1.99379	5.48728	0.0423137	0.498361
ENSMUSG00000041014	0.233507	5.64703	5.4763	0.0424802	0.49995
ENSMUSG00000081974	0.338865	2.25815	5.46579	0.0426404	0.500726
ENSMUSG00000037580	-0.573858	0.709364	5.46342	0.0426766	0.500726
ENSMUSG00000059729	0.259942	4.66195	5.46256	0.0426897	0.500726
ENSMUSG00000073676	-0.17189	4.90907	5.45801	0.0427595	0.500726
ENSMUSG00000026238	-0.153749	7.2039	5.45677	0.0427784	0.500726
ENSMUSG00000112226	0.408395	2.93429	5.4559	0.0427918	0.500726
ENSMUSG00000005397	0.251333	3.3522	5.45575	0.0427941	0.500726
ENSMUSG00000031285	0.362318	5.43685	5.53968	0.0427998	0.500726
ENSMUSG00000046731	-0.46753	0.835623	5.44583	0.0429466	0.501585
ENSMUSG00000039246	-0.410285	1.68748	5.4433	0.0429857	0.501585
ENSMUSG00000036644	-0.150852	7.79876	5.44044	0.0430299	0.501585
ENSMUSG00000027550	0.27662	4.22339	5.44001	0.0430365	0.501585
ENSMUSG00000043079	-0.206947	7.72445	5.43904	0.0430515	0.501585
ENSMUSG00000039748	0.615668	0.038381	5.43824	0.0430638	0.501585
ENSMUSG00000058084	1.08698	-0.334452	5.42221	0.0433126	0.504111
ENSMUSG00000080762	0.75484	-0.804562	5.41594	0.0434103	0.50452
ENSMUSG00000078451	0.390846	1.00428	5.41586	0.0434116	0.50452
ENSMUSG00000041997	0.23562	6.85423	5.4121	0.0434704	0.504559
ENSMUSG00000030539	-0.26149	3.54865	5.41156	0.0434788	0.504559
ENSMUSG00000041736	-0.510996	0.705269	5.40594	0.0435669	0.50521
ENSMUSG00000056342	0.183452	7.74184	5.39415	0.0437524	0.506223
ENSMUSG00000098134	-0.281671	2.58173	5.3929	0.0437721	0.506223
ENSMUSG00000093402	0.528595	1.30532	5.39012	0.0438159	0.506223
ENSMUSG00000093996	4.76815	1.19626	5.93955	0.0438344	0.506223
ENSMUSG00000091304	1.00318	-0.385275	5.38799	0.0438496	0.506223
ENSMUSG00000060803	-0.140128	6.33861	5.38646	0.0438738	0.506223
ENSMUSG00000031558	0.196512	5.33603	5.38616	0.0438787	0.506223
ENSMUSG00000028796	-0.12935	6.00615	5.37903	0.0439916	0.506385
ENSMUSG00000034780	0.177493	6.08611	5.37818	0.0440051	0.506385
ENSMUSG00000036450	-0.142261	5.69798	5.37782	0.0440109	0.506385
ENSMUSG00000022193	-0.151714	5.53989	5.37553	0.0440473	0.506385
ENSMUSG00000032883	-0.172677	7.54253	5.37517	0.044053	0.506385
ENSMUSG00000042364	0.151727	4.61459	5.3721	0.0441019	0.506454
ENSMUSG00000110234	0.476541	1.90923	5.37076	0.0441231	0.506454
ENSMUSG00000040945	-0.160091	6.44422	5.36073	0.0442833	0.507369
ENSMUSG00000078815	0.877181	-0.31265	5.35827	0.0443228	0.507369
ENSMUSG00000027312	0.149882	8.16501	5.35668	0.0443483	0.507369
ENSMUSG00000042613	-0.160449	5.5397	5.3546	0.0443817	0.507369
ENSMUSG00000007653	0.204173	7.62281	5.35438	0.0443852	0.507369
ENSMUSG00000020057	-0.584339	0.0607395	5.35373	0.0443956	0.507369
ENSMUSG00000031221	0.133485	4.93041	5.34948	0.0444639	0.50777
ENSMUSG00000030978	0.187255	4.3031	5.34603	0.0445195	0.50777
ENSMUSG00000056268	0.16839	3.89342	5.34353	0.0445598	0.50777
ENSMUSG00000026767	0.146145	5.09483	5.34343	0.0445614	0.50777
ENSMUSG00000029712	-0.162435	5.88673	5.33844	0.0446419	0.50777
ENSMUSG00000061455	0.15956	4.64284	5.33815	0.0446466	0.50777
ENSMUSG00000055820	-0.646587	0.301477	5.33759	0.0446557	0.50777
ENSMUSG00000024294	0.213691	8.0475	5.33022	0.0447751	0.50848
ENSMUSG00000037971	0.163575	4.50686	5.32976	0.0447826	0.50848
ENSMUSG00000040280	0.435433	1.13158	5.32065	0.0449308	0.509797
ENSMUSG00000042320	0.421336	1.96695	5.31108	0.0450871	0.511203
ENSMUSG00000024579	-0.200278	4.10923	5.30418	0.0452001	0.511476
ENSMUSG00000096808	0.66458	1.1459	5.30407	0.045202	0.511476
ENSMUSG00000029196	-0.168147	4.98099	5.29945	0.0452778	0.511476
ENSMUSG00000059136	0.303633	3.37442	5.29892	0.0452866	0.511476
ENSMUSG00000024660	0.339421	4.04104	5.30508	0.045297	0.511476
ENSMUSG00000027710	0.139568	5.56953	5.29777	0.0453055	0.511476
ENSMUSG00000039660	-0.140208	4.29247	5.29329	0.0453793	0.511582
ENSMUSG00000024193	-0.162193	4.73177	5.29327	0.0453797	0.511582
ENSMUSG00000044813	-0.74184	2.89197	5.46039	0.0454355	0.511846
ENSMUSG00000031955	-0.207591	5.34333	5.28563	0.045506	0.512274
ENSMUSG00000056018	0.840713	-0.486161	5.28315	0.0455471	0.512373
ENSMUSG00000046675	0.214841	2.84298	5.27365	0.0457049	0.513497
ENSMUSG00000021240	-0.298523	3.35421	5.27013	0.0457636	0.513497
ENSMUSG00000040842	-0.15369	4.9002	5.26782	0.045802	0.513497
ENSMUSG00000035764	0.143698	6.19767	5.2673	0.0458106	0.513497
ENSMUSG00000024498	0.157374	5.94633	5.26453	0.045857	0.513497
ENSMUSG00000117994	0.714454	0.635332	5.26327	0.045878	0.513497
ENSMUSG00000072770	-0.448429	2.32896	5.26232	0.045894	0.513497
ENSMUSG00000068874	-0.355123	2.62134	5.26153	0.0459072	0.513497
ENSMUSG00000079450	0.287708	2.58924	5.25928	0.0459448	0.513554
ENSMUSG00000026712	0.569021	2.18417	5.25535	0.0460108	0.513928
ENSMUSG00000028039	-0.157543	5.27652	5.25087	0.046086	0.514404
ENSMUSG00000009293	-0.186498	4.91393	5.24471	0.0461898	0.514676
ENSMUSG00000037204	-0.235955	4.01355	5.24465	0.0461907	0.514676
ENSMUSG00000026622	0.514302	0.368361	5.24363	0.0462081	0.514676
ENSMUSG00000089687	0.695535	-0.49633	5.23921	0.0462826	0.515143
ENSMUSG00000034799	0.203925	8.93705	5.23328	0.0463829	0.515896
ENSMUSG00000033790	0.196298	4.87851	5.22911	0.0464537	0.515996
ENSMUSG00000090115	0.20352	4.49854	5.2289	0.0464573	0.515996
ENSMUSG00000046982	0.359041	5.21908	5.29337	0.0465634	0.516218
ENSMUSG00000031631	0.196019	4.96349	5.22231	0.0465695	0.516218
ENSMUSG00000057406	0.1504	6.97131	5.22056	0.0465993	0.516218
ENSMUSG00000000948	0.243544	5.39777	5.21843	0.0466355	0.516218
ENSMUSG00000035262	-0.754659	-0.638724	5.21528	0.0466895	0.516218
ENSMUSG00000046096	0.150425	6.27381	5.21304	0.0467277	0.516218
ENSMUSG00000018293	-0.149437	5.84097	5.21138	0.0467561	0.516218
ENSMUSG00000036106	-0.317033	2.0408	5.20555	0.0468561	0.516218
ENSMUSG00000039804	-0.146664	5.49406	5.20335	0.0468938	0.516218
ENSMUSG00000032018	-0.140806	6.20303	5.20292	0.0469011	0.516218
ENSMUSG00000025239	-0.298946	3.31155	5.19967	0.0469571	0.516218
ENSMUSG00000026458	-0.209534	6.00924	5.1977	0.046991	0.516218
ENSMUSG00000000805	0.215721	4.86819	5.19508	0.0470362	0.516218
ENSMUSG00000028743	-0.217302	3.54264	5.19424	0.0470506	0.516218
ENSMUSG00000035958	0.188527	3.78016	5.19423	0.0470509	0.516218
ENSMUSG00000020691	-0.192334	3.3055	5.19206	0.0470884	0.516218
ENSMUSG00000006589	-0.184355	3.65711	5.1888	0.0471447	0.516218
ENSMUSG00000026975	0.153901	3.91006	5.185	0.0472105	0.516218
ENSMUSG00000063281	-0.175225	4.19802	5.18228	0.0472576	0.516218
ENSMUSG00000018931	-0.187471	3.69597	5.18162	0.047269	0.516218
ENSMUSG00000064065	0.318481	7.39125	5.2172	0.0472761	0.516218
ENSMUSG00000047675	-0.234495	5.89932	5.18099	0.0472801	0.516218
ENSMUSG00000063889	-0.268854	4.18258	5.17828	0.047327	0.516218
ENSMUSG00000019857	0.246108	3.21933	5.17782	0.0473351	0.516218
ENSMUSG00000040040	0.181228	4.1515	5.17312	0.0474168	0.516218
ENSMUSG00000086784	-0.203651	3.6785	5.17289	0.0474209	0.516218
ENSMUSG00000044338	0.758439	-0.849809	5.17238	0.0474297	0.516218
ENSMUSG00000049249	0.645922	0.207713	5.17038	0.0474647	0.516218
ENSMUSG00000018574	-0.143982	4.80886	5.17007	0.04747	0.516218
ENSMUSG00000038056	0.257937	6.9352	5.16827	0.0475015	0.516218
ENSMUSG00000034484	0.123335	5.67304	5.1664	0.0475341	0.516218
ENSMUSG00000032633	-0.163239	5.26059	5.1656	0.047548	0.516218
ENSMUSG00000041624	0.341623	4.80197	5.19909	0.0475879	0.516218
ENSMUSG00000055692	-0.264137	3.82396	5.16206	0.04761	0.516218
ENSMUSG00000041180	-0.176177	4.72046	5.16142	0.0476212	0.516218
ENSMUSG00000104148	-0.275996	2.93522	5.15943	0.047656	0.516241
ENSMUSG00000030847	-0.286744	2.85056	5.1571	0.0476969	0.51633
ENSMUSG00000040452	0.489833	5.04626	5.34155	0.0477435	0.51648
ENSMUSG00000000740	-0.199341	5.25656	5.13742	0.0480439	0.519373
ENSMUSG00000038059	-0.413523	2.48521	5.13345	0.0481142	0.519778
ENSMUSG00000110867	0.75567	-0.128157	5.12905	0.0481923	0.520155
ENSMUSG00000112237	0.775192	-0.548222	5.12173	0.0483226	0.520155
ENSMUSG00000030109	1.00731	-0.598308	5.12088	0.0483378	0.520155
ENSMUSG00000074282	0.25733	3.06147	5.11709	0.0484056	0.520155
ENSMUSG00000022401	0.145489	4.14095	5.11678	0.0484111	0.520155
ENSMUSG00000021018	-0.305935	3.27702	5.11457	0.0484506	0.520155
ENSMUSG00000092083	0.465817	5.34167	5.30591	0.0484544	0.520155
ENSMUSG00000048424	0.376583	3.16786	5.11367	0.0484667	0.520155
ENSMUSG00000027628	-0.193399	4.97171	5.11357	0.0484685	0.520155
ENSMUSG00000003847	0.19644	7.01652	5.11139	0.0485075	0.520155
ENSMUSG00000024048	-0.253183	4.17396	5.11113	0.0485122	0.520155
ENSMUSG00000090626	0.284803	3.13791	5.10934	0.0485443	0.520155
ENSMUSG00000078627	0.592124	1.04704	5.10613	0.0486019	0.520331
ENSMUSG00000009551	0.45253	0.6651	5.10381	0.0486436	0.520331
ENSMUSG00000021840	-0.195458	5.47871	5.10257	0.0486658	0.520331
ENSMUSG00000038535	0.180412	5.55747	5.10109	0.0486925	0.520331
ENSMUSG00000105504	0.335207	2.13533	5.0987	0.0487355	0.520438
ENSMUSG00000002342	-0.167868	4.20502	5.09527	0.0487974	0.520747
ENSMUSG00000021277	-0.187181	6.24145	5.09269	0.0488439	0.520828
ENSMUSG00000034610	0.143981	5.18682	5.08855	0.0489189	0.520828
ENSMUSG00000025487	-0.11746	5.67585	5.08799	0.0489291	0.520828
ENSMUSG00000024013	-0.352802	1.96652	5.08617	0.048962	0.520828
ENSMUSG00000032419	0.551779	1.36885	5.08574	0.0489699	0.520828
ENSMUSG00000054966	0.868469	-0.531583	5.08267	0.0490256	0.521022
ENSMUSG00000057503	0.408916	1.8368	5.0811	0.0490541	0.521022
ENSMUSG00000040865	0.203652	5.79677	5.06462	0.0493545	0.523861
ENSMUSG00000035357	0.410651	5.51894	5.19913	0.049464	0.52467
ENSMUSG00000029557	-0.258356	2.41731	5.05417	0.0495464	0.525192
ENSMUSG00000024785	-0.207651	3.33353	5.0494	0.0496341	0.525769
ENSMUSG00000078894	0.156903	4.93207	5.04693	0.0496798	0.5259
ENSMUSG00000111696	0.416827	2.00562	5.0405	0.0497985	0.526263
ENSMUSG00000026475	-0.392988	3.02996	5.04046	0.0497994	0.526263
ENSMUSG00000042909	0.369492	3.90533	5.07037	0.0498352	0.526263
ENSMUSG00000030035	-0.190081	3.98878	5.03787	0.0498474	0.526263
ENSMUSG00000072692	-0.197021	5.70051	5.03349	0.0499286	0.526768
ENSMUSG00000061024	-0.217139	3.99353	5.02838	0.0500237	0.527419
ENSMUSG00000040121	-0.414997	1.48876	5.02365	0.0501117	0.527995
ENSMUSG00000073468	-0.206565	4.22583	5.01516	0.0502703	0.529139
ENSMUSG00000048234	-0.176172	4.15763	5.01301	0.0503107	0.529139
ENSMUSG00000006736	-0.136319	5.43521	5.01063	0.0503553	0.529139
ENSMUSG00000025927	1.04138	-0.00921713	5.01033	0.0503609	0.529139
ENSMUSG00000017390	-0.209134	9.38147	5.00879	0.0503899	0.529139
ENSMUSG00000067547	-0.492923	3.30695	5.07565	0.0504213	0.529139
ENSMUSG00000022114	-0.277032	5.33388	5.00513	0.0504862	0.52938
ENSMUSG00000040310	0.695402	0.752485	5.00234	0.0505113	0.52938
ENSMUSG00000002578	0.216594	3.91144	4.99714	0.0506094	0.530056
ENSMUSG00000019817	0.167238	4.78179	4.98794	0.0507835	0.53123
ENSMUSG00000047965	-0.349418	5.00096	5.03436	0.0507887	0.53123
ENSMUSG00000042063	0.208166	3.99106	4.98439	0.0508509	0.531528
ENSMUSG00000073791	0.628038	0.355322	4.98143	0.0509071	0.531763
ENSMUSG00000034252	0.131836	6.28089	4.97557	0.0510187	0.532299
ENSMUSG00000007659	-0.142056	6.33291	4.9752	0.0510257	0.532299
ENSMUSG00000037210	0.174669	5.49805	4.97274	0.0510726	0.532436
ENSMUSG00000028179	-0.347027	1.67029	4.96845	0.0511547	0.53294
ENSMUSG00000039741	0.229694	4.88034	4.96273	0.0512644	0.533264
ENSMUSG00000039633	-0.318975	4.84314	4.98444	0.0512841	0.533264
ENSMUSG00000039145	0.166241	7.72731	4.96053	0.0513066	0.533264
ENSMUSG00000037235	-0.154902	6.21478	4.95766	0.0513618	0.533264
ENSMUSG00000042793	0.48026	2.8674	4.97094	0.0514314	0.533264
ENSMUSG00000034269	0.146318	7.08184	4.95373	0.0514373	0.533264
ENSMUSG00000015766	-0.155124	4.97259	4.95286	0.0514541	0.533264
ENSMUSG00000047215	-0.197559	6.72558	4.95137	0.0514829	0.533264
ENSMUSG00000052783	0.390675	2.68321	4.95102	0.0514896	0.533264
ENSMUSG00000113523	0.531456	1.94039	4.94852	0.0515379	0.533414
ENSMUSG00000015363	-0.256409	3.65425	4.94581	0.0515904	0.533608
ENSMUSG00000038543	0.474501	1.00552	4.94055	0.0516921	0.533898
ENSMUSG00000016756	0.260854	3.12507	4.93858	0.0517303	0.533898
ENSMUSG00000062561	0.311827	2.40342	4.9349	0.0518018	0.533898
ENSMUSG00000027829	-0.165603	4.93377	4.93401	0.0518192	0.533898
ENSMUSG00000036790	0.267049	5.35317	4.93303	0.0518383	0.533898
ENSMUSG00000045896	-0.122323	6.12649	4.9317	0.0518641	0.533898
ENSMUSG00000024273	0.197653	3.1913	4.93128	0.0518723	0.533898
ENSMUSG00000093985	-0.852755	-0.151752	4.92869	0.0519227	0.533898
ENSMUSG00000044026	0.436028	1.24346	4.92869	0.0519227	0.533898
ENSMUSG00000043008	0.466105	0.611288	4.92527	0.0519895	0.534236
ENSMUSG00000032300	-0.304436	3.44979	4.91855	0.0521209	0.535239
ENSMUSG00000039316	-0.659187	2.62838	4.99969	0.0521628	0.535244
ENSMUSG00000018678	0.261449	4.05968	4.91506	0.0521892	0.535244
ENSMUSG00000041570	0.1365	7.81212	4.90656	0.0523565	0.535697
ENSMUSG00000033987	0.495826	0.509163	4.906	0.0523674	0.535697
ENSMUSG00000039478	0.178856	6.84294	4.90559	0.0523754	0.535697
ENSMUSG00000089809	0.596197	6.18648	5.19744	0.0524383	0.535697
ENSMUSG00000023918	0.486285	1.03001	4.89448	0.052595	0.535697
ENSMUSG00000115463	0.884728	0.0928065	4.894	0.0526044	0.535697
ENSMUSG00000030707	-0.21267	5.99522	4.89389	0.0526068	0.535697
ENSMUSG00000003528	-0.155027	4.34123	4.89387	0.0526071	0.535697
ENSMUSG00000035640	-0.186481	8.00956	4.89258	0.0526326	0.535697
ENSMUSG00000042348	0.20365	5.57123	4.89233	0.0526376	0.535697
ENSMUSG00000049090	0.22442	4.79573	4.89161	0.0526519	0.535697
ENSMUSG00000006611	0.312578	2.17707	4.89092	0.0526656	0.535697
ENSMUSG00000031728	0.158308	4.65889	4.89048	0.0526743	0.535697
ENSMUSG00000054967	0.450537	1.04383	4.88863	0.052711	0.535726
ENSMUSG00000075602	-0.288999	4.0174	4.88528	0.0527777	0.536059
ENSMUSG00000019838	0.335006	2.04544	4.88209	0.0528411	0.536152
ENSMUSG00000048039	-0.229105	3.65627	4.88013	0.0528802	0.536152
ENSMUSG00000092167	-0.324558	1.4613	4.87861	0.0529104	0.536152
ENSMUSG00000079523	-0.276758	5.83968	4.90337	0.0529447	0.536152
ENSMUSG00000024778	-0.711459	0.288989	4.87483	0.052986	0.536152
ENSMUSG00000100405	-0.301041	2.52405	4.87369	0.0530089	0.536152
ENSMUSG00000044949	0.180301	3.9975	4.87291	0.0530245	0.536152
ENSMUSG00000030421	0.127011	5.46718	4.86913	0.0531001	0.536154
ENSMUSG00000042766	-0.146383	6.12849	4.86861	0.0531105	0.536154
ENSMUSG00000029580	-0.144812	9.63718	4.86781	0.0531266	0.536154
ENSMUSG00000028467	-0.133151	6.03657	4.86182	0.0532468	0.537025
ENSMUSG00000037347	0.481218	0.32128	4.85668	0.0533504	0.537725
ENSMUSG00000109195	0.633586	2.06695	4.8781	0.0534131	0.537755
ENSMUSG00000039809	0.242714	8.74982	4.85118	0.0534615	0.537755
ENSMUSG00000033128	-0.161075	5.71853	4.85025	0.0534803	0.537755
ENSMUSG00000090353	0.51785	1.60043	4.84884	0.0535088	0.537755
ENSMUSG00000074582	0.125441	6.53285	4.84811	0.0535235	0.537755
ENSMUSG00000025580	-0.155163	5.00335	4.84518	0.0535829	0.537916
ENSMUSG00000029108	0.426101	7.93956	4.97287	0.0536077	0.537916
ENSMUSG00000056880	-0.54367	0.377838	4.83791	0.0537306	0.538794
ENSMUSG00000043346	0.201831	3.76396	4.83629	0.0537634	0.538794
ENSMUSG00000095677	1.08063	-0.229343	4.83233	0.0538442	0.539261
ENSMUSG00000042312	-0.249499	3.1834	4.82237	0.0540478	0.540958
ENSMUSG00000019947	-0.246986	5.73734	4.82038	0.0540885	0.541022
ENSMUSG00000022414	0.159442	4.23358	4.81298	0.0542407	0.541744
ENSMUSG00000035437	0.120768	6.63836	4.81188	0.0542632	0.541744
ENSMUSG00000114676	0.319351	1.6783	4.81186	0.0542636	0.541744
ENSMUSG00000020402	-0.22461	8.46672	4.80582	0.0543881	0.542644
ENSMUSG00000030447	-0.133965	6.37773	4.80339	0.0544384	0.542803
ENSMUSG00000083439	-1.91796	3.04661	5.24322	0.0544835	0.54291
ENSMUSG00000025911	-0.231552	3.80454	4.79786	0.0545529	0.543259
ENSMUSG00000040415	-0.146536	7.16784	4.79132	0.0546887	0.544268
ENSMUSG00000022043	-0.167944	6.9996	4.78597	0.0548001	0.544841
ENSMUSG00000032702	-0.182148	4.19286	4.78265	0.0548692	0.544841
ENSMUSG00000020580	0.152842	8.42767	4.78241	0.0548742	0.544841
ENSMUSG00000005534	0.184347	6.04701	4.77835	0.0549592	0.544841
ENSMUSG00000032038	-0.177786	4.08275	4.77785	0.0549697	0.544841
ENSMUSG00000040225	0.209717	7.6282	4.77618	0.0550046	0.544841
ENSMUSG00000083534	0.895084	-0.595168	4.77456	0.0550384	0.544841
ENSMUSG00000078671	0.161082	6.16207	4.77389	0.0550525	0.544841
ENSMUSG00000001383	0.118488	7.03934	4.77369	0.0550567	0.544841
ENSMUSG00000028367	-0.136722	5.01322	4.77068	0.0551199	0.545125
ENSMUSG00000031969	-0.160118	4.0494	4.76646	0.0552085	0.545306
ENSMUSG00000016619	-0.135657	5.14879	4.76612	0.0552158	0.545306
ENSMUSG00000021680	-0.232575	4.32532	4.76375	0.0552657	0.545306
ENSMUSG00000032515	-0.51814	3.30078	4.84604	0.055298	0.545306
ENSMUSG00000049327	-0.166068	5.17414	4.75932	0.0553591	0.545306
ENSMUSG00000034620	0.153247	4.34884	4.75751	0.0553973	0.545306
ENSMUSG00000040877	-0.229939	2.6103	4.75607	0.0554277	0.545306
ENSMUSG00000066652	-0.902476	-0.238464	4.75088	0.0555375	0.545306
ENSMUSG00000079363	0.62965	1.75697	4.74336	0.0556972	0.545306
ENSMUSG00000050295	0.309709	2.1946	4.74258	0.0557139	0.545306
ENSMUSG00000071604	-0.257259	2.96784	4.7411	0.0557454	0.545306
ENSMUSG00000034192	0.246548	3.03484	4.73978	0.0557734	0.545306
ENSMUSG00000038793	-1.48754	0.114297	4.83741	0.0559623	0.545306
ENSMUSG00000037369	0.194743	5.38775	4.72979	0.0559868	0.545306
ENSMUSG00000096320	0.577419	-0.538978	4.7257	0.0560745	0.545306
ENSMUSG00000021133	-0.197038	5.78512	4.72494	0.0560906	0.545306
ENSMUSG00000044465	0.123037	6.69975	4.7239	0.056113	0.545306
ENSMUSG00000054517	-0.28978	2.70021	4.72217	0.0561501	0.545306
ENSMUSG00000057396	0.336874	3.07802	4.72075	0.0561807	0.545306
ENSMUSG00000041849	0.453938	1.31454	4.7201	0.0561947	0.545306
ENSMUSG00000024182	-0.219211	4.41422	4.71934	0.056211	0.545306
ENSMUSG00000000732	-0.639089	2.06041	4.74324	0.0562673	0.545306
ENSMUSG00000033910	0.343991	6.82746	4.7997	0.056273	0.545306
ENSMUSG00000083816	0.706394	-0.689273	4.71595	0.0562841	0.545306
ENSMUSG00000070343	-0.12704	5.62337	4.71452	0.0563148	0.545306
ENSMUSG00000074955	0.821122	-0.32215	4.71431	0.0563193	0.545306
ENSMUSG00000029661	0.831004	3.5845	4.98783	0.0563619	0.545306
ENSMUSG00000041653	0.269422	3.24907	4.71164	0.0563769	0.545306
ENSMUSG00000034755	0.29557	4.57649	4.71231	0.056391	0.545306
ENSMUSG00000020604	-0.276689	4.14292	4.71005	0.0564114	0.545306
ENSMUSG00000111860	0.834845	1.65053	4.77224	0.0564149	0.545306
ENSMUSG00000111331	0.557805	1.08625	4.70738	0.0564691	0.545306
ENSMUSG00000038068	0.194892	5.2028	4.70579	0.0565034	0.545306
ENSMUSG00000020474	0.237698	2.39942	4.70569	0.0565056	0.545306
ENSMUSG00000075266	0.261402	2.65519	4.7045	0.0565315	0.545306
ENSMUSG00000044533	-0.182056	7.49745	4.70193	0.0565871	0.545306
ENSMUSG00000040433	0.133958	5.93707	4.7017	0.0565922	0.545306
ENSMUSG00000022781	-0.143381	5.80338	4.7006	0.0566159	0.545306
ENSMUSG00000019891	-0.227709	3.20043	4.70044	0.0566194	0.545306
ENSMUSG00000039313	0.217615	3.04779	4.69944	0.0566411	0.545306
ENSMUSG00000018770	-0.153537	6.93694	4.69767	0.0566797	0.545306
ENSMUSG00000056972	-0.530112	0.341577	4.69759	0.0566814	0.545306
ENSMUSG00000023328	-0.262492	5.38718	4.69665	0.0567017	0.545306
ENSMUSG00000070639	0.316996	7.7275	4.73267	0.0567081	0.545306
ENSMUSG00000093866	0.529498	0.232757	4.69606	0.0567145	0.545306
ENSMUSG00000059146	0.284928	7.89741	4.70027	0.0567909	0.545306
ENSMUSG00000031986	0.149489	4.1093	4.68926	0.0568628	0.545306
ENSMUSG00000022762	0.207263	6.39952	4.68858	0.0568777	0.545306
ENSMUSG00000020689	0.360065	2.27724	4.68852	0.0568789	0.545306
ENSMUSG00000026383	0.217245	3.80809	4.68707	0.0569106	0.545306
ENSMUSG00000036885	-0.233132	5.03171	4.68657	0.0569216	0.545306
ENSMUSG00000026824	0.250873	7.48745	4.68399	0.0569781	0.545306
ENSMUSG00000064127	0.134861	6.7166	4.68237	0.0570134	0.545306
ENSMUSG00000041870	-0.249411	5.10059	4.68155	0.0570314	0.545306
ENSMUSG00000090100	0.146911	7.34236	4.68118	0.0570395	0.545306
ENSMUSG00000043183	0.164516	4.09447	4.67971	0.0570718	0.545306
ENSMUSG00000079426	-0.121893	6.51011	4.67777	0.0571143	0.545382
ENSMUSG00000002963	-0.233953	3.7175	4.67512	0.0571724	0.545608
ENSMUSG00000027520	-0.45728	5.46784	4.85372	0.0572355	0.545737
ENSMUSG00000090053	0.219158	5.01818	4.67137	0.057255	0.545737
ENSMUSG00000025133	-0.161432	4.59116	4.6676	0.0573379	0.545954
ENSMUSG00000034595	-0.257794	2.9583	4.66522	0.0573904	0.545954
ENSMUSG00000022687	0.336881	4.60368	4.69949	0.0574077	0.545954
ENSMUSG00000038604	-0.1869	6.38103	4.66406	0.0574161	0.545954
ENSMUSG00000102440	0.322791	3.92983	4.65838	0.0576623	0.547749
ENSMUSG00000038539	-0.201674	4.07573	4.64819	0.057768	0.547749
ENSMUSG00000056938	-0.176434	4.44826	4.64026	0.0579448	0.547749
ENSMUSG00000087298	1.04488	-0.223669	4.64023	0.0579455	0.547749
ENSMUSG00000050141	0.311934	3.20752	4.63946	0.0579627	0.547749
ENSMUSG00000028527	-0.355659	5.60524	4.72836	0.0580007	0.547749
ENSMUSG00000094626	-0.189111	6.37385	4.63716	0.058014	0.547749
ENSMUSG00000018581	1.67751	-0.526713	4.71135	0.058015	0.547749
ENSMUSG00000039208	-0.389122	2.31931	4.63693	0.0580193	0.547749
ENSMUSG00000028497	0.347356	2.16283	4.63519	0.0580581	0.547749
ENSMUSG00000002343	-0.199303	4.17317	4.63513	0.0580596	0.547749
ENSMUSG00000068328	-0.175062	5.29277	4.63395	0.0580861	0.547749
ENSMUSG00000046364	-0.210484	5.53402	4.63321	0.0581025	0.547749
ENSMUSG00000037257	-0.141972	5.70261	4.63228	0.0581233	0.547749
ENSMUSG00000029223	-0.19279	8.14019	4.63101	0.0581519	0.547749
ENSMUSG00000043061	0.122535	4.98189	4.63066	0.0581598	0.547749
ENSMUSG00000051747	0.637683	0.745837	4.62462	0.0582956	0.548446
ENSMUSG00000031485	-0.141361	5.92055	4.62291	0.058334	0.548446
ENSMUSG00000063888	-0.129322	5.05784	4.62274	0.0583379	0.548446
ENSMUSG00000045136	-0.287043	6.61633	4.65289	0.058469	0.549087
ENSMUSG00000087412	-0.181656	6.06017	4.61568	0.0584971	0.549087
ENSMUSG00000027544	-0.40061	3.21552	4.61927	0.0585372	0.549087
ENSMUSG00000039377	0.726408	-0.269798	4.61356	0.0585452	0.549087
ENSMUSG00000001323	0.140839	6.70529	4.60853	0.0586592	0.549143
ENSMUSG00000094574	0.29094	2.55551	4.60818	0.058667	0.549143
ENSMUSG00000017376	0.263048	7.3388	4.60777	0.0586763	0.549143
ENSMUSG00000037499	-0.188869	4.4131	4.60716	0.0586903	0.549143
ENSMUSG00000000223	0.160106	6.67996	4.60148	0.0588193	0.54988
ENSMUSG00000049775	-0.236816	7.86146	4.5973	0.0589145	0.54988
ENSMUSG00000024300	-0.415252	1.39113	4.59468	0.0589742	0.54988
ENSMUSG00000046794	0.413392	0.320515	4.66244	0.0590176	0.54988
ENSMUSG00000025041	-0.117201	5.78886	4.59139	0.0590495	0.54988
ENSMUSG00000050556	0.308989	8.71948	4.6147	0.0590611	0.54988
ENSMUSG00000031015	-0.214015	3.69148	4.58987	0.0590842	0.54988
ENSMUSG00000099647	0.192871	3.81789	4.58936	0.059096	0.54988
ENSMUSG00000021485	-0.91474	-0.658783	4.58919	0.0590998	0.54988
ENSMUSG00000022680	-0.114942	6.43369	4.58844	0.0591171	0.54988
ENSMUSG00000056900	0.16298	5.30188	4.58496	0.0591968	0.549904
ENSMUSG00000026437	-0.481317	4.46289	4.73539	0.0592247	0.549904
ENSMUSG00000028964	-0.15123	5.74982	4.5808	0.0592923	0.549904
ENSMUSG00000096696	0.381742	2.79593	4.57963	0.0593192	0.549904
ENSMUSG00000085642	0.308519	2.62105	4.57538	0.0594172	0.549904
ENSMUSG00000039529	0.346744	2.58926	4.5739	0.0594511	0.549904
ENSMUSG00000091415	1.1777	-0.336042	4.57644	0.0595145	0.549904
ENSMUSG00000044768	0.364565	6.05778	4.68265	0.0596249	0.549904
ENSMUSG00000063450	0.244449	4.79853	4.56517	0.059653	0.549904
ENSMUSG00000034334	0.231204	2.35862	4.56169	0.0597337	0.549904
ENSMUSG00000069892	0.306085	3.69174	4.56139	0.0597407	0.549904
ENSMUSG00000001416	-0.140105	6.30969	4.5611	0.0597474	0.549904
ENSMUSG00000003119	0.191341	5.11066	4.56058	0.0597595	0.549904
ENSMUSG00000032322	-0.530262	0.351026	4.55978	0.0597781	0.549904
ENSMUSG00000031508	-0.270036	5.12821	4.55933	0.0597884	0.549904
ENSMUSG00000033849	0.288527	6.02089	4.60246	0.0598242	0.549904
ENSMUSG00000040423	0.18089	6.1181	4.55543	0.0598792	0.549904
ENSMUSG00000022040	-0.232195	4.00492	4.55084	0.0599861	0.549904
ENSMUSG00000025551	0.305611	5.82597	4.6067	0.0600189	0.549904
ENSMUSG00000051495	-0.239776	5.43162	4.5493	0.0600221	0.549904
ENSMUSG00000040022	0.168855	6.36018	4.54929	0.0600222	0.549904
ENSMUSG00000028673	-0.161901	4.23662	4.54921	0.0600242	0.549904
ENSMUSG00000075383	0.526916	0.266715	4.54716	0.0600719	0.549904
ENSMUSG00000029103	-0.142165	7.02235	4.5451	0.0601201	0.549904
ENSMUSG00000020184	-0.142232	5.20562	4.54489	0.0601251	0.549904
ENSMUSG00000110926	1.20617	-0.221352	4.56341	0.060204	0.549904
ENSMUSG00000039419	0.16943	7.18141	4.54133	0.0602085	0.549904
ENSMUSG00000009013	-0.179906	7.29314	4.54113	0.0602132	0.549904
ENSMUSG00000020610	-0.147228	5.34366	4.53836	0.060278	0.549904
ENSMUSG00000101906	0.392396	1.1541	4.53785	0.0602901	0.549904
ENSMUSG00000109087	0.518545	1.05924	4.53667	0.0603178	0.549904
ENSMUSG00000066258	0.351633	1.71392	4.53431	0.0603732	0.549904
ENSMUSG00000030538	-0.231189	2.79843	4.5336	0.0603899	0.549904
ENSMUSG00000020451	-0.155949	6.47705	4.53288	0.0604069	0.549904
ENSMUSG00000021027	0.143697	7.74439	4.53276	0.0604095	0.549904
ENSMUSG00000113684	0.506234	2.73184	4.55659	0.0604125	0.549904
ENSMUSG00000002455	-0.144716	5.59488	4.53154	0.0604383	0.549904
ENSMUSG00000022749	0.128574	5.18229	4.53135	0.0604428	0.549904
ENSMUSG00000035775	0.552854	1.95451	4.52564	0.0605775	0.550414
ENSMUSG00000004040	-0.1327	5.52111	4.52304	0.0606389	0.550414
ENSMUSG00000034880	-0.26822	3.26588	4.51695	0.060783	0.550414
ENSMUSG00000028518	0.179977	5.99324	4.51658	0.0607918	0.550414
ENSMUSG00000025658	0.165661	8.28233	4.51479	0.0608344	0.550414
ENSMUSG00000000916	-0.219181	2.69499	4.51452	0.0608407	0.550414
ENSMUSG00000008668	-0.155286	6.31464	4.51147	0.0609132	0.550414
ENSMUSG00000025790	-0.312658	4.8249	4.53382	0.0609416	0.550414
ENSMUSG00000041926	-0.120483	5.01633	4.51022	0.0609429	0.550414
ENSMUSG00000025132	-0.137303	7.80471	4.50865	0.0609803	0.550414
ENSMUSG00000042589	0.266089	6.85423	4.52503	0.0610283	0.550414
ENSMUSG00000085601	-0.971243	-0.85089	4.50378	0.0610964	0.550414
ENSMUSG00000037646	0.179786	6.46798	4.50278	0.0611203	0.550414
ENSMUSG00000023460	0.123389	6.31345	4.50186	0.0611423	0.550414
ENSMUSG00000024856	-0.218765	3.42788	4.50017	0.0611826	0.550414
ENSMUSG00000026457	-0.130266	6.05202	4.49994	0.0611881	0.550414
ENSMUSG00000046210	0.264073	2.5272	4.49805	0.0612333	0.550414
ENSMUSG00000037541	0.193875	8.26269	4.49783	0.0612385	0.550414
ENSMUSG00000021198	0.161265	6.34956	4.49666	0.0612665	0.550414
ENSMUSG00000029146	-0.121674	5.64146	4.49625	0.0612763	0.550414
ENSMUSG00000071424	0.256442	4.32731	4.49465	0.0613147	0.550414
ENSMUSG00000076928	-0.67613	-0.928678	4.49379	0.0613354	0.550414
ENSMUSG00000021238	-0.15435	6.01437	4.49294	0.0613558	0.550414
ENSMUSG00000069919	-0.433732	4.12014	4.59019	0.0613587	0.550414
ENSMUSG00000073600	0.268417	2.52019	4.49234	0.0613701	0.550414
ENSMUSG00000053600	0.324867	1.71265	4.4874	0.0614889	0.550766
ENSMUSG00000032397	0.269577	3.31895	4.48535	0.061538	0.550766
ENSMUSG00000048138	-0.82154	0.201621	4.48467	0.0615544	0.550766
ENSMUSG00000092257	0.615311	0.444141	4.48367	0.0615786	0.550766
ENSMUSG00000084010	1.31341	1.78983	4.70165	0.0615981	0.550766
ENSMUSG00000034673	-0.17473	5.27004	4.48201	0.0616186	0.550766
ENSMUSG00000031548	0.343797	3.15425	4.47915	0.0616877	0.551072
ENSMUSG00000047888	0.240504	7.1389	4.47585	0.0617674	0.551472
ENSMUSG00000026563	-0.1223	4.82774	4.47085	0.0618885	0.551971
ENSMUSG00000022858	-0.134924	5.93502	4.47021	0.061904	0.551971
ENSMUSG00000030805	-0.175533	5.21523	4.46788	0.0619605	0.551971
ENSMUSG00000057322	-0.226407	4.23877	4.46733	0.0619739	0.551971
ENSMUSG00000055538	-0.181359	6.30272	4.46429	0.0620479	0.551971
ENSMUSG00000064373	-0.180595	7.82973	4.46057	0.0621385	0.551971
ENSMUSG00000029482	-0.231685	5.17232	4.46022	0.062147	0.551971
ENSMUSG00000098090	0.403719	2.11647	4.45865	0.0621853	0.551971
ENSMUSG00000068615	0.242188	2.54215	4.45817	0.0621968	0.551971
ENSMUSG00000042225	0.391486	1.92973	4.45676	0.0622312	0.551971
ENSMUSG00000022132	-0.214352	4.52627	4.45535	0.0622659	0.551971
ENSMUSG00000032548	0.377804	1.50483	4.45449	0.0622867	0.551971
ENSMUSG00000030157	0.581514	1.84276	4.44896	0.0624221	0.551971
ENSMUSG00000030835	-0.123727	6.93083	4.44788	0.0624486	0.551971
ENSMUSG00000019850	-0.344834	2.79653	4.44763	0.0624548	0.551971
ENSMUSG00000046434	-0.159587	7.08732	4.44295	0.0625698	0.551971
ENSMUSG00000027932	-0.459839	1.29584	4.44056	0.0626284	0.551971
ENSMUSG00000039713	-0.263833	6.04305	4.46161	0.0626986	0.551971
ENSMUSG00000058099	-0.531971	1.27956	4.4364	0.0627309	0.551971
ENSMUSG00000100937	0.508964	0.308865	4.43631	0.0627331	0.551971
ENSMUSG00000029708	-0.134651	4.46879	4.43565	0.0627493	0.551971
ENSMUSG00000043460	-0.259576	6.4894	4.4563	0.0627587	0.551971
ENSMUSG00000026638	0.54564	0.218227	4.43453	0.062777	0.551971
ENSMUSG00000058258	-0.200579	5.68294	4.43262	0.0628242	0.551971
ENSMUSG00000022201	0.126875	8.70934	4.42916	0.0629098	0.551971
ENSMUSG00000048697	0.539033	1.50529	4.42816	0.0629346	0.551971
ENSMUSG00000028329	0.281631	2.11588	4.42633	0.0629798	0.551971
ENSMUSG00000034402	0.690939	5.3553	4.70518	0.0630136	0.551971
ENSMUSG00000028649	0.266436	8.88893	4.4244	0.0630278	0.551971
ENSMUSG00000032519	-0.179784	3.81476	4.4243	0.0630302	0.551971
ENSMUSG00000015112	-0.424029	0.889709	4.42087	0.0631154	0.551971
ENSMUSG00000047843	-0.13044	4.0811	4.41863	0.0631711	0.551971
ENSMUSG00000069755	0.22877	3.42656	4.41671	0.0632189	0.551971
ENSMUSG00000033720	-0.13878	7.54195	4.41462	0.063271	0.551971
ENSMUSG00000078768	0.367413	1.37466	4.41453	0.0632732	0.551971
ENSMUSG00000022756	0.150326	4.58856	4.41343	0.0633007	0.551971
ENSMUSG00000053644	-0.145737	6.14827	4.41228	0.0633292	0.551971
ENSMUSG00000049516	-0.247152	4.69447	4.40938	0.0634017	0.551971
ENSMUSG00000025027	-0.123437	5.02525	4.40927	0.0634045	0.551971
ENSMUSG00000002603	-0.276182	2.17068	4.40798	0.0634367	0.551971
ENSMUSG00000021319	0.538557	0.884911	4.40798	0.0634367	0.551971
ENSMUSG00000056014	0.171951	4.08267	4.40733	0.0634529	0.551971
ENSMUSG00000079511	0.35072	2.58398	4.40703	0.0634605	0.551971
ENSMUSG00000020460	-0.195074	5.31031	4.40541	0.063501	0.551971
ENSMUSG00000032936	-0.365576	8.57031	4.47322	0.0635303	0.551971
ENSMUSG00000023140	0.550851	1.40287	4.40367	0.0635446	0.551971
ENSMUSG00000020193	0.850795	0.234928	4.40324	0.0635552	0.551971
ENSMUSG00000020940	-0.429499	0.138714	4.40242	0.0635759	0.551971
ENSMUSG00000068921	-0.106981	5.65911	4.40201	0.0635862	0.551971
ENSMUSG00000057133	0.161828	6.59638	4.40161	0.0635962	0.551971
ENSMUSG00000015750	-0.20558	5.05899	4.40124	0.0636056	0.551971
ENSMUSG00000026096	0.193724	3.56995	4.39755	0.0636983	0.552472
ENSMUSG00000010476	0.66536	-0.239121	4.3894	0.0639034	0.55287
ENSMUSG00000038550	-0.306587	2.91666	4.38687	0.0639673	0.55287
ENSMUSG00000031622	-0.172597	6.01698	4.38602	0.0639888	0.55287
ENSMUSG00000022053	0.884307	-0.0794653	4.38567	0.0639977	0.55287
ENSMUSG00000019997	-0.358993	4.84579	4.44348	0.0640094	0.55287
ENSMUSG00000031297	-0.499591	2.91575	4.42245	0.0640151	0.55287
ENSMUSG00000028385	-0.141001	5.80312	4.38487	0.064018	0.55287
ENSMUSG00000038860	0.193638	6.59635	4.38447	0.0640281	0.55287
ENSMUSG00000041115	0.164667	7.84372	4.38311	0.0640625	0.55287
ENSMUSG00000026509	-0.165478	6.22255	4.37961	0.0641512	0.55287
ENSMUSG00000020154	0.218828	6.03187	4.379	0.0641665	0.55287
ENSMUSG00000037254	0.470026	1.14442	4.37634	0.0642342	0.55287
ENSMUSG00000031229	0.188614	7.93012	4.37334	0.0643103	0.55287
ENSMUSG00000028798	-0.122132	5.65266	4.37276	0.064325	0.55287
ENSMUSG00000056158	0.347414	7.26577	4.44595	0.0643551	0.55287
ENSMUSG00000074342	0.587184	0.681175	4.37113	0.0643665	0.55287
ENSMUSG00000004609	0.291789	3.47419	4.36875	0.0644271	0.55287
ENSMUSG00000046678	0.673396	0.167398	4.36769	0.0644542	0.55287
ENSMUSG00000115701	0.393393	1.40412	4.36516	0.0645189	0.55287
ENSMUSG00000002985	-0.134301	9.47209	4.36439	0.0645384	0.55287
ENSMUSG00000021007	0.178719	4.01393	4.36132	0.0646169	0.55287
ENSMUSG00000036661	-0.24368	2.84161	4.35584	0.0647574	0.55287
ENSMUSG00000037058	-0.115159	6.19	4.3545	0.0647917	0.55287
ENSMUSG00000032553	-0.160981	4.92885	4.35327	0.0648235	0.55287
ENSMUSG00000048001	-0.410549	2.34353	4.35183	0.0648604	0.55287
ENSMUSG00000035478	-0.138159	5.9955	4.35112	0.0648786	0.55287
ENSMUSG00000054723	0.190827	2.96244	4.35002	0.0649071	0.55287
ENSMUSG00000033306	0.266734	3.68018	4.34911	0.0649304	0.55287
ENSMUSG00000080186	0.451576	2.45034	4.34907	0.0649315	0.55287
ENSMUSG00000070815	0.361449	1.8988	4.34897	0.064934	0.55287
ENSMUSG00000061654	-0.296236	3.50801	4.34781	0.0649639	0.55287
ENSMUSG00000028637	0.260359	3.53496	4.34734	0.0649759	0.55287
ENSMUSG00000047021	0.573256	2.52843	4.38637	0.0650012	0.55287
ENSMUSG00000054666	0.318847	1.96769	4.34629	0.0650031	0.55287
ENSMUSG00000101462	0.260736	2.19409	4.34591	0.0650129	0.55287
ENSMUSG00000090247	-0.171723	4.01565	4.3448	0.0650416	0.55287
ENSMUSG00000056592	-0.333451	2.65035	4.34321	0.0650824	0.55287
ENSMUSG00000105388	-0.156624	5.24537	4.34194	0.0651153	0.55287
ENSMUSG00000021731	0.145813	4.09012	4.34082	0.0651443	0.55287
ENSMUSG00000020272	-0.242457	2.82893	4.34005	0.0651642	0.55287
ENSMUSG00000035000	0.335691	2.32837	4.33869	0.0651992	0.55287
ENSMUSG00000072872	-0.20751	5.99096	4.33811	0.0652144	0.55287
ENSMUSG00000028405	-0.141193	4.77987	4.33553	0.0652811	0.553137
ENSMUSG00000031827	-0.273224	5.13905	4.33772	0.0653494	0.553137
ENSMUSG00000018583	-0.113976	6.05874	4.33281	0.0653516	0.553137
ENSMUSG00000000214	-1.01085	0.586062	4.36686	0.0653861	0.553137
ENSMUSG00000036733	-0.149509	5.21659	4.32461	0.065565	0.554354
ENSMUSG00000074877	0.529138	1.57164	4.32321	0.0656015	0.554366
ENSMUSG00000037375	0.404238	1.20577	4.32118	0.0656545	0.554517
ENSMUSG00000048915	0.437321	5.14767	4.45642	0.065706	0.554559
ENSMUSG00000054675	-0.240285	4.07181	4.3183	0.0657296	0.554559
ENSMUSG00000014763	-0.130106	5.99512	4.31548	0.0658033	0.554748
ENSMUSG00000048677	0.356036	1.46288	4.31422	0.0658363	0.554748
ENSMUSG00000042066	-0.165455	7.391	4.31342	0.0658574	0.554748
ENSMUSG00000067847	-0.239714	3.75675	4.31135	0.0659116	0.554902
ENSMUSG00000078570	-0.180772	4.04075	4.31004	0.065946	0.554902
ENSMUSG00000020905	0.552602	2.28001	4.32676	0.0659934	0.554975
ENSMUSG00000071477	0.178289	4.60968	4.30689	0.0660286	0.554975
ENSMUSG00000039183	-0.194345	3.75175	4.30521	0.0660728	0.554975
ENSMUSG00000033088	0.207696	3.48329	4.30436	0.0660952	0.554975
ENSMUSG00000032740	0.183466	6.64332	4.29998	0.0662107	0.555262
ENSMUSG00000082377	1.35136	-0.945611	4.29842	0.0662518	0.555262
ENSMUSG00000038611	-0.118808	5.60528	4.2974	0.0662788	0.555262
ENSMUSG00000026701	-0.162773	7.21865	4.29669	0.0662974	0.555262
ENSMUSG00000115232	0.367408	3.21072	4.29304	0.0663941	0.555262
ENSMUSG00000007815	-0.105663	7.01385	4.29222	0.0664157	0.555262
ENSMUSG00000079259	-0.535676	0.869534	4.29183	0.066426	0.555262
ENSMUSG00000106627	1.98166	-0.923084	4.37075	0.066435	0.555262
ENSMUSG00000075144	0.397133	1.84952	4.29109	0.0664458	0.555262
ENSMUSG00000079480	0.538764	1.36419	4.28625	0.0665741	0.555881
ENSMUSG00000048439	0.247874	2.85342	4.28564	0.0665903	0.555881
ENSMUSG00000036062	0.238504	8.95685	4.27968	0.0667488	0.556467
ENSMUSG00000078435	0.257596	2.21331	4.27912	0.0667638	0.556467
ENSMUSG00000025823	-0.172004	5.0152	4.27789	0.0667966	0.556467
ENSMUSG00000083624	0.233457	2.86527	4.27753	0.0668062	0.556467
ENSMUSG00000031608	-0.258937	3.41317	4.27575	0.0668535	0.556467
ENSMUSG00000022765	-0.181923	4.79629	4.27507	0.0668719	0.556467
ENSMUSG00000020250	-0.213894	5.63506	4.27373	0.0669077	0.556472
ENSMUSG00000038957	-0.14402	4.48133	4.27086	0.0669843	0.556558
ENSMUSG00000036591	0.149786	7.61784	4.27071	0.0669885	0.556558
ENSMUSG00000020080	0.33627	3.8131	4.28599	0.0670978	0.557173
ENSMUSG00000033039	-0.127561	5.9403	4.26158	0.0672334	0.557816
ENSMUSG00000021012	0.11468	6.31234	4.26015	0.0672718	0.557816
ENSMUSG00000086228	-0.516492	0.478199	4.2598	0.0672813	0.557816
ENSMUSG00000039057	0.229222	5.15876	4.25803	0.067329	0.557919
ENSMUSG00000001248	-0.123711	6.25149	4.25607	0.0673817	0.558063
ENSMUSG00000023830	0.197808	5.35807	4.25407	0.0674355	0.558216
ENSMUSG00000038594	0.233608	5.15056	4.24977	0.0675517	0.558217
ENSMUSG00000039911	-0.253281	4.13962	4.2486	0.0675836	0.558217
ENSMUSG00000080268	-0.182511	3.93833	4.24781	0.0676049	0.558217
ENSMUSG00000010110	-0.129613	5.47429	4.24761	0.0676102	0.558217
ENSMUSG00000022721	-0.158635	4.54551	4.24419	0.067703	0.558217
ENSMUSG00000081945	0.377279	1.91387	4.24245	0.06775	0.558217
ENSMUSG00000033629	-0.119019	7.27702	4.24103	0.0677886	0.558217
ENSMUSG00000031652	-0.143736	5.88421	4.23475	0.0679597	0.558217
ENSMUSG00000042043	-0.165909	4.41618	4.23471	0.0679606	0.558217
ENSMUSG00000028348	-0.706778	-0.556606	4.2335	0.0679936	0.558217
ENSMUSG00000049723	0.437877	1.06656	4.23101	0.0680616	0.558217
ENSMUSG00000016637	-0.27752	3.49028	4.23074	0.068069	0.558217
ENSMUSG00000024925	-0.23526	2.60894	4.2288	0.0681218	0.558217
ENSMUSG00000045231	0.617485	0.170719	4.22856	0.0681285	0.558217
ENSMUSG00000036880	-0.171919	3.59614	4.22772	0.0681514	0.558217
ENSMUSG00000030446	0.261091	2.59332	4.2265	0.0681848	0.558217
ENSMUSG00000001761	-0.315537	3.55533	4.22605	0.0681972	0.558217
ENSMUSG00000024999	-0.219937	3.8385	4.22588	0.0682017	0.558217
ENSMUSG00000009569	0.175242	8.19423	4.22567	0.0682075	0.558217
ENSMUSG00000039220	0.152937	5.63676	4.22405	0.0682519	0.558217
ENSMUSG00000058298	0.163498	3.43625	4.22388	0.0682566	0.558217
ENSMUSG00000005621	-0.136913	5.14354	4.22251	0.0682942	0.558217
ENSMUSG00000071719	-0.313032	4.40033	4.24371	0.0682946	0.558217
ENSMUSG00000008435	-0.137857	4.09514	4.22166	0.0683174	0.558217
ENSMUSG00000030451	0.197965	8.42781	4.2216	0.0683192	0.558217
ENSMUSG00000039431	0.171247	5.97847	4.2162	0.0684673	0.559138
ENSMUSG00000029610	-0.22996	3.54684	4.21393	0.0685299	0.559211
ENSMUSG00000029312	-0.170279	4.90053	4.2133	0.0685471	0.559211
ENSMUSG00000055341	0.518105	-0.33484	4.87463	0.0686169	0.559226
ENSMUSG00000035236	0.174143	6.82831	4.21021	0.0686323	0.559226
ENSMUSG00000026841	-1.51928	4.87664	4.59163	0.0686902	0.559226
ENSMUSG00000020882	-0.228773	7.09211	4.20811	0.0686905	0.559226
ENSMUSG00000040997	-0.123821	5.71691	4.2025	0.0688456	0.559989
ENSMUSG00000032109	0.191602	2.80234	4.20116	0.0688827	0.559989
ENSMUSG00000002307	-0.169291	4.0335	4.20087	0.0688906	0.559989
ENSMUSG00000024440	0.703817	-0.547541	4.19878	0.0689488	0.560104
ENSMUSG00000026520	-0.165915	3.83843	4.1978	0.0689757	0.560104
ENSMUSG00000054893	-0.263587	3.82822	4.19431	0.0690727	0.560377
ENSMUSG00000028007	0.219555	3.54114	4.19404	0.0690803	0.560377
ENSMUSG00000009030	0.155473	4.70794	4.18818	0.0692436	0.560391
ENSMUSG00000064115	0.271427	8.66603	4.18957	0.0692677	0.560391
ENSMUSG00000023345	0.217726	3.52919	4.18504	0.0693311	0.560391
ENSMUSG00000096145	-0.284773	2.73327	4.18466	0.0693419	0.560391
ENSMUSG00000058230	0.112713	8.03587	4.18456	0.0693446	0.560391
ENSMUSG00000083424	-0.185376	5.225	4.18348	0.0693748	0.560391
ENSMUSG00000011658	-0.304514	3.54517	4.1796	0.0694834	0.560391
ENSMUSG00000072572	-0.403039	2.64966	4.17949	0.0694864	0.560391
ENSMUSG00000019188	-0.232664	5.56767	4.17784	0.0695326	0.560391
ENSMUSG00000062619	0.384682	0.60992	4.17523	0.0696059	0.560391
ENSMUSG00000033423	-0.131576	6.35339	4.175	0.0696125	0.560391
ENSMUSG00000040543	0.170113	7.02332	4.17476	0.0696191	0.560391
ENSMUSG00000024949	-0.133796	6.97673	4.1742	0.0696348	0.560391
ENSMUSG00000005580	0.142918	6.03554	4.17242	0.0696849	0.560391
ENSMUSG00000029202	0.118956	6.34171	4.16927	0.0697736	0.560391
ENSMUSG00000032599	-0.165515	5.64657	4.16673	0.069845	0.560391
ENSMUSG00000041886	0.623319	0.267442	4.16663	0.069848	0.560391
ENSMUSG00000103567	0.194971	4.13699	4.16463	0.0699043	0.560391
ENSMUSG00000039824	-0.185239	3.5795	4.16462	0.0699047	0.560391
ENSMUSG00000026632	-0.247019	3.24313	4.16425	0.0699152	0.560391
ENSMUSG00000078129	0.598437	0.812591	4.16386	0.0699262	0.560391
ENSMUSG00000031995	0.352581	1.44885	4.16306	0.0699488	0.560391
ENSMUSG00000116378	-0.428556	1.21911	4.16131	0.0699981	0.560391
ENSMUSG00000016179	-0.288455	5.00233	4.1774	0.0700098	0.560391
ENSMUSG00000078495	0.345787	2.01093	4.16052	0.0700204	0.560391
ENSMUSG00000024317	-0.155853	3.52246	4.15864	0.0700738	0.560391
ENSMUSG00000025648	-0.171557	3.65615	4.15859	0.0700752	0.560391
ENSMUSG00000024053	-0.39115	1.79263	4.1584	0.0700806	0.560391
ENSMUSG00000028971	-0.331523	2.30852	4.15489	0.0701801	0.560391
ENSMUSG00000016496	0.427012	1.40306	4.15333	0.0702243	0.560391
ENSMUSG00000032607	-0.234491	4.12256	4.15176	0.070269	0.560391
ENSMUSG00000039234	-0.492174	3.52814	4.24599	0.0702902	0.560391
ENSMUSG00000031875	-0.273386	2.55891	4.14769	0.0703847	0.560391
ENSMUSG00000040751	0.417408	0.489577	4.14727	0.0703965	0.560391
ENSMUSG00000041702	0.138596	5.10119	4.14725	0.0703972	0.560391
ENSMUSG00000053286	-0.183575	4.42323	4.14493	0.0704633	0.560391
ENSMUSG00000042401	-0.283958	5.69676	4.18109	0.0704841	0.560391
ENSMUSG00000032501	-0.853258	4.75274	4.42218	0.0705313	0.560391
ENSMUSG00000027944	-0.121095	4.89943	4.14247	0.0705333	0.560391
ENSMUSG00000054519	0.215602	3.65868	4.14214	0.0705427	0.560391
ENSMUSG00000034220	-0.127493	5.95477	4.14107	0.0705734	0.560391
ENSMUSG00000079451	0.565248	-0.315974	4.14079	0.0705815	0.560391
ENSMUSG00000040125	0.294075	8.47633	4.16109	0.0706078	0.560391
ENSMUSG00000022092	0.138711	4.13731	4.1385	0.0706467	0.560419
ENSMUSG00000050534	-1.40373	0.615884	4.26955	0.0707308	0.560587
ENSMUSG00000037306	0.156113	5.45447	4.13528	0.0707389	0.560587
ENSMUSG00000030711	-0.472443	2.33846	4.12976	0.0708974	0.561554
ENSMUSG00000017404	-0.176525	7.04906	4.12855	0.0709321	0.561554
ENSMUSG00000046378	-0.226973	4.07316	4.12571	0.0710139	0.561921
ENSMUSG00000021904	-0.418139	2.87415	4.12255	0.0711423	0.562622
ENSMUSG00000015305	-0.164835	6.61567	4.12016	0.0711738	0.562622
ENSMUSG00000022507	-0.113845	5.7428	4.11198	0.0714106	0.563337
[truncated: 13,795 more rows]

## Sheet: Cerebellum
GeneID	logFC	logCPM	F	PValue	FDR
Tol	12.1664	5.7497	1434.09	2.08642e-08	0.00033971
ENSMUSG00000035299	-1.34856	5.04917	78.0948	0.000110255	0.897585
ENSMUSG00000020893	-0.872564	6.21896	54.8452	0.000297028	0.959862
ENSMUSG00000028341	-2.46992	4.86804	41.3992	0.000704413	0.959862
ENSMUSG00000020695	0.769236	3.15328	37.6285	0.000826362	0.959862
ENSMUSG00000020701	0.597472	4.28752	34.4402	0.00104455	0.959862
ENSMUSG00000021835	1.12671	1.06031	28.6907	0.00167925	0.959862
ENSMUSG00000019960	-0.525589	4.53901	27.3166	0.00190367	0.959862
ENSMUSG00000024990	1.49859	1.33566	27.2811	0.00190997	0.959862
ENSMUSG00000074743	0.77015	4.27792	25.8453	0.00219049	0.959862
ENSMUSG00000038214	0.688378	2.78302	24.84	0.00242037	0.959862
ENSMUSG00000099615	-1.31397	0.434652	24.3297	0.00254942	0.959862
ENSMUSG00000034463	0.940678	3.209	23.2497	0.00285438	0.959862
ENSMUSG00000034579	-0.933443	2.87391	23.2276	0.00286113	0.959862
ENSMUSG00000030699	-1.43674	0.869553	22.4805	0.00310182	0.959862
ENSMUSG00000051721	-0.537066	4.0315	21.9463	0.0032907	0.959862
ENSMUSG00000031762	-0.696489	6.16812	21.2768	0.00354969	0.959862
ENSMUSG00000050211	0.78936	2.67416	21.1864	0.00358673	0.959862
ENSMUSG00000032332	0.777699	3.4777	20.7318	0.00378096	0.959862
ENSMUSG00000059327	0.917232	1.57841	20.6778	0.00380494	0.959862
ENSMUSG00000034738	-1.23612	2.13745	20.4924	0.00388892	0.959862
ENSMUSG00000023224	0.572992	3.75017	20.4492	0.00390881	0.959862
ENSMUSG00000040310	1.21515	1.70633	20.3932	0.00393481	0.959862
ENSMUSG00000012296	-0.683307	4.4421	20.2773	0.00398942	0.959862
ENSMUSG00000040562	1.20253	1.14413	20.073	0.0040881	0.959862
ENSMUSG00000024066	-1.07571	2.78499	19.9361	0.00415603	0.959862
ENSMUSG00000046352	1.14547	3.31591	19.709	0.00427213	0.959862
ENSMUSG00000037379	1.41911	-0.187101	19.6481	0.00430399	0.959862
ENSMUSG00000020728	1.01501	1.03186	19.5863	0.00433668	0.959862
ENSMUSG00000008683	0.379082	6.80843	19.496	0.00438498	0.959862
ENSMUSG00000078302	1.20515	0.765977	19.4724	0.00439773	0.959862
ENSMUSG00000031465	0.993822	1.63011	19.2565	0.00451667	0.959862
ENSMUSG00000053080	0.456816	4.23819	19.1866	0.00455611	0.959862
ENSMUSG00000082070	-7.07996	-0.929783	22.952	0.0047687	0.959862
ENSMUSG00000039062	0.847016	2.36811	18.803	0.00478083	0.959862
ENSMUSG00000096768	-1.45665	5.52289	19.0883	0.00488188	0.959862
ENSMUSG00000004328	-0.925665	2.85655	18.3481	0.00506687	0.959862
ENSMUSG00000006456	-0.48766	5.2128	18.3393	0.00507258	0.959862
ENSMUSG00000026365	0.8087	5.37626	18.341	0.00508265	0.959862
ENSMUSG00000023972	0.515581	3.34491	18.1367	0.00520755	0.959862
ENSMUSG00000069662	0.47298	7.18404	18.0462	0.00526937	0.959862
ENSMUSG00000050954	-0.426625	4.36894	17.6842	0.00552674	0.959862
ENSMUSG00000053286	-0.401756	4.63655	17.5677	0.00561311	0.959862
ENSMUSG00000074637	0.543148	4.74462	17.5573	0.00562091	0.959862
ENSMUSG00000029661	1.10116	5.34256	17.8913	0.00567588	0.959862
ENSMUSG00000020473	1.41608	4.3547	17.2707	0.00615651	0.959862
ENSMUSG00000040181	-0.42666	3.98619	16.8494	0.00618747	0.959862
ENSMUSG00000095562	-1.64284	4.36811	16.869	0.00649703	0.959862
ENSMUSG00000031530	-0.647609	3.11397	16.4765	0.00651677	0.959862
ENSMUSG00000029817	-0.436143	6.36005	16.3943	0.00659249	0.959862
ENSMUSG00000028626	0.613668	3.30263	16.3876	0.00659871	0.959862
ENSMUSG00000045991	1.54493	2.2047	16.4267	0.00661467	0.959862
ENSMUSG00000021390	1.3378	3.76406	16.6899	0.00665707	0.959862
ENSMUSG00000020467	0.442457	3.89281	16.3189	0.006663	0.959862
ENSMUSG00000001506	1.65803	4.63893	16.5692	0.00676786	0.959862
ENSMUSG00000055491	-0.482919	4.51993	16.1276	0.00684634	0.959862
ENSMUSG00000026043	1.61305	3.95905	16.3962	0.00693109	0.959862
ENSMUSG00000081552	0.458512	3.93653	15.8357	0.00713945	0.959862
ENSMUSG00000041774	1.03021	1.33383	15.8237	0.00715185	0.959862
ENSMUSG00000000957	0.433655	4.48809	15.4962	0.0075017	0.959862
ENSMUSG00000055653	1.94704	1.39532	15.4455	0.00769473	0.959862
ENSMUSG00000019929	0.591973	4.76469	15.1902	0.00784945	0.959862
ENSMUSG00000028862	-1.5825	1.37192	15.0859	0.00797299	0.959862
ENSMUSG00000024659	1.22934	0.477437	15.0608	0.00800309	0.959862
ENSMUSG00000056481	1.07465	1.83565	15.0324	0.00803729	0.959862
ENSMUSG00000059824	0.530337	5.11023	14.9505	0.00813708	0.959862
ENSMUSG00000022987	0.432225	3.69253	14.9004	0.00819901	0.959862
ENSMUSG00000058402	-0.41388	4.24587	14.8527	0.00825855	0.959862
ENSMUSG00000028669	0.357437	5.67187	14.8484	0.00826394	0.959862
ENSMUSG00000045930	0.677449	2.28794	14.5497	0.00865026	0.959862
ENSMUSG00000037206	1.22311	3.34731	14.4618	0.00902148	0.959862
ENSMUSG00000038894	-0.354565	6.66537	14.2493	0.00906355	0.959862
ENSMUSG00000030087	-0.468408	4.24699	14.2051	0.0091266	0.959862
ENSMUSG00000056394	0.429858	3.57547	14.106	0.00927001	0.959862
ENSMUSG00000045969	0.343334	4.64159	13.989	0.00944321	0.959862
ENSMUSG00000031239	0.493786	5.73479	13.9535	0.00949662	0.959862
ENSMUSG00000026712	0.893314	2.49615	13.9519	0.00949912	0.959862
ENSMUSG00000111497	-1.52276	1.12862	13.8344	0.00967882	0.959862
ENSMUSG00000081855	0.463615	5.16229	13.7244	0.00985123	0.959862
ENSMUSG00000030757	0.660732	4.92601	13.705	0.00988219	0.959862
ENSMUSG00000039546	0.517464	4.38524	13.6809	0.00992066	0.959862
ENSMUSG00000050315	0.497505	3.5499	13.404	0.0103775	0.959862
ENSMUSG00000030600	0.365973	4.94159	13.1924	0.0107457	0.959862
ENSMUSG00000028133	0.802666	1.52763	13.1864	0.0107565	0.959862
ENSMUSG00000038775	1.61358	-0.892026	13.1186	0.0108783	0.959862
ENSMUSG00000000142	0.556954	4.778	13.0932	0.0109245	0.959862
ENSMUSG00000026380	1.38224	0.820943	13.0905	0.0109293	0.959862
ENSMUSG00000043614	0.653118	3.0171	13.0519	0.011	0.959862
ENSMUSG00000043872	-0.485276	4.8295	13.015	0.0110681	0.959862
ENSMUSG00000038007	-0.91449	3.5669	12.9942	0.0111067	0.959862
ENSMUSG00000027274	-0.409704	4.40687	12.9911	0.0111125	0.959862
ENSMUSG00000025491	1.04147	0.903065	12.8653	0.0113501	0.959862
ENSMUSG00000046753	-0.36919	4.22483	12.8153	0.0114466	0.959862
ENSMUSG00000008999	1.20849	3.52163	12.9578	0.011582	0.959862
ENSMUSG00000094347	-0.497601	4.45185	12.7059	0.0116612	0.959862
ENSMUSG00000026062	1.5169	1.60014	12.6489	0.011807	0.959862
ENSMUSG00000025371	0.39355	4.11097	12.5936	0.0118872	0.959862
ENSMUSG00000070031	1.45455	-0.751372	12.5745	0.0119262	0.959862
ENSMUSG00000039304	0.933095	2.2395	12.5228	0.0120325	0.959862
ENSMUSG00000051111	-0.706009	7.57683	12.5146	0.0120496	0.959862
ENSMUSG00000083307	0.937894	1.85537	12.4966	0.012087	0.959862
ENSMUSG00000105796	0.464887	3.65113	12.4722	0.012138	0.959862
ENSMUSG00000058360	-0.401431	4.84682	12.4205	0.012247	0.959862
ENSMUSG00000024276	-0.488335	6.0065	12.3975	0.0122959	0.959862
ENSMUSG00000024778	-1.08879	0.839368	12.3893	0.0123134	0.959862
ENSMUSG00000052748	-0.46961	4.02798	12.3219	0.0124586	0.959862
ENSMUSG00000027082	0.879373	1.97329	12.2867	0.0125353	0.959862
ENSMUSG00000071847	0.550009	4.44865	12.2307	0.0126585	0.959862
ENSMUSG00000021431	-0.468327	4.94664	12.2041	0.0127178	0.959862
ENSMUSG00000036814	1.0146	4.87587	12.4179	0.0127496	0.959862
ENSMUSG00000019970	-1.14715	6.38683	12.3638	0.0128679	0.959862
ENSMUSG00000005225	-0.321522	5.09759	12.1241	0.0128979	0.959862
ENSMUSG00000001119	0.6061	3.24355	11.9968	0.0131916	0.959862
ENSMUSG00000063796	0.741174	4.20452	11.9978	0.0131918	0.959862
ENSMUSG00000090659	-0.636183	2.05921	11.9877	0.013213	0.959862
ENSMUSG00000068457	-0.852749	0.631424	11.9594	0.0132796	0.959862
ENSMUSG00000023036	0.723352	6.2234	11.9791	0.0134252	0.959862
ENSMUSG00000079445	1.79684	-0.360129	11.7683	0.0137417	0.959862
ENSMUSG00000035829	0.467923	4.81216	11.7668	0.0137454	0.959862
ENSMUSG00000025817	-0.314867	4.71401	11.6683	0.0139921	0.959862
ENSMUSG00000044338	1.09614	0.847295	11.6067	0.0141493	0.959862
ENSMUSG00000099908	-4.43006	-0.443303	11.7061	0.0142876	0.959862
ENSMUSG00000028600	1.32648	0.203971	11.5497	0.0142969	0.959862
ENSMUSG00000028878	0.318937	5.11816	11.539	0.0143249	0.959862
ENSMUSG00000024136	-1.1002	2.79599	11.518	0.0143799	0.959862
ENSMUSG00000031903	0.40489	3.75599	11.4421	0.0145813	0.959862
ENSMUSG00000072258	-0.396361	3.77717	11.4294	0.0146154	0.959862
ENSMUSG00000064360	-1.75352	9.08361	11.4825	0.0150201	0.959862
ENSMUSG00000099583	-1.30524	-0.654706	11.2552	0.0150934	0.959862
ENSMUSG00000096188	0.312308	7.05527	11.2432	0.0151272	0.959862
ENSMUSG00000021514	-0.351354	5.35514	11.2291	0.015167	0.959862
ENSMUSG00000033585	0.765816	7.17152	11.2177	0.0154132	0.959862
ENSMUSG00000030218	0.501505	3.74141	11.1424	0.0154142	0.959862
ENSMUSG00000001065	-0.581542	4.71805	11.1201	0.0154787	0.959862
ENSMUSG00000036151	-0.960239	1.27311	11.1172	0.0154873	0.959862
ENSMUSG00000111527	1.27893	1.73656	11.1143	0.0154956	0.959862
ENSMUSG00000055067	0.36705	5.02976	11.1035	0.015527	0.959862
ENSMUSG00000036103	0.32154	4.86486	11.0864	0.0155768	0.959862
ENSMUSG00000024190	-0.609913	5.19352	11.0779	0.0156019	0.959862
ENSMUSG00000111328	-2.11489	-0.580038	10.976	0.0159043	0.959862
ENSMUSG00000049517	0.392687	4.61365	10.9608	0.0159502	0.959862
ENSMUSG00000045672	-1.27314	4.88833	11.1482	0.0159632	0.959862
ENSMUSG00000032501	-0.71031	4.38443	10.9096	0.0161059	0.959862
ENSMUSG00000025199	-0.410347	5.31983	10.9095	0.016106	0.959862
ENSMUSG00000002325	-0.623009	3.9609	10.8821	0.0161903	0.959862
ENSMUSG00000066829	0.583825	3.76189	10.8722	0.0162205	0.959862
ENSMUSG00000030108	1.42162	3.72801	11.0587	0.016229	0.959862
ENSMUSG00000022508	-1.11933	6.45943	10.9004	0.0167142	0.959862
ENSMUSG00000021327	-0.547559	5.71713	10.7145	0.0167176	0.959862
ENSMUSG00000000740	0.361812	5.00194	10.6553	0.0169092	0.959862
ENSMUSG00000015575	-0.456629	4.46575	10.5574	0.017233	0.959862
ENSMUSG00000018459	0.778498	4.77162	10.6439	0.0172794	0.959862
ENSMUSG00000113701	0.938825	1.57536	10.5418	0.0172854	0.959862
ENSMUSG00000079654	0.664512	2.18026	10.5293	0.0173273	0.959862
ENSMUSG00000005148	1.18576	0.688662	10.5162	0.0173716	0.959862
ENSMUSG00000025464	0.485555	3.29357	10.5087	0.0173971	0.959862
ENSMUSG00000049672	0.327228	4.93148	10.4896	0.0174618	0.959862
ENSMUSG00000087034	3.63588	-0.913363	10.6446	0.0175177	0.959862
ENSMUSG00000023886	1.37708	0.712497	10.4704	0.0175274	0.959862
ENSMUSG00000046714	1.51557	0.172658	10.4629	0.0175533	0.959862
ENSMUSG00000027737	1.09366	5.5633	10.5863	0.0177361	0.959862
ENSMUSG00000027778	-0.343505	5.51866	10.4009	0.0177675	0.959862
ENSMUSG00000023067	-1.30801	4.61233	10.5642	0.0178112	0.959862
ENSMUSG00000044712	-0.357302	7.15174	10.3877	0.0178136	0.959862
ENSMUSG00000020614	-0.375848	4.35572	10.3589	0.017915	0.959862
ENSMUSG00000024371	1.03077	1.25697	10.3098	0.0180891	0.959862
ENSMUSG00000054679	0.630741	3.63494	10.2733	0.0182202	0.959862
ENSMUSG00000006369	0.770173	3.47137	10.2567	0.0182802	0.959862
ENSMUSG00000019846	0.680332	2.86991	10.2449	0.018323	0.959862
ENSMUSG00000074934	1.16724	0.66314	10.2429	0.0183303	0.959862
ENSMUSG00000030494	-0.752608	3.66386	10.2096	0.0184519	0.959862
ENSMUSG00000063873	0.70072	6.76796	10.2368	0.0185896	0.959862
ENSMUSG00000115030	-0.921979	3.06976	10.1004	0.0188585	0.959862
ENSMUSG00000045817	0.7445	4.53197	10.1454	0.0189244	0.959862
ENSMUSG00000022756	0.804147	3.29669	9.99203	0.0192737	0.959862
ENSMUSG00000031355	1.13507	2.26555	9.97912	0.0193491	0.959862
ENSMUSG00000040410	0.465199	4.10533	9.93371	0.0195023	0.959862
ENSMUSG00000035283	0.986903	1.89986	9.93251	0.0195071	0.959862
ENSMUSG00000078866	-0.338952	5.31189	9.91777	0.0195654	0.959862
ENSMUSG00000040738	-0.279928	5.18716	9.84188	0.0198697	0.959862
ENSMUSG00000116069	-3.69441	-0.617846	9.89637	0.0199522	0.959862
ENSMUSG00000002017	-0.345985	5.3799	9.80761	0.0200091	0.959862
ENSMUSG00000070583	-0.476934	3.11772	9.79319	0.0200682	0.959862
ENSMUSG00000039349	0.622748	4.00518	9.79152	0.020075	0.959862
ENSMUSG00000030109	1.35004	2.15693	9.865	0.0200858	0.959862
ENSMUSG00000079507	2.41945	0.387913	9.94825	0.0200862	0.959862
ENSMUSG00000056708	0.369196	4.20068	9.78671	0.0200948	0.959862
ENSMUSG00000021127	0.55398	5.29678	9.77294	0.0201515	0.959862
ENSMUSG00000060771	-0.416005	3.77833	9.72393	0.0203552	0.959862
ENSMUSG00000032419	0.822926	1.91944	9.68435	0.0205217	0.959862
ENSMUSG00000028820	-0.498993	7.58651	9.67327	0.0205686	0.959862
ENSMUSG00000051243	1.72926	1.35012	9.75312	0.0207104	0.959862
ENSMUSG00000015396	1.12407	4.71432	9.77824	0.0207825	0.959862
ENSMUSG00000032586	1.1881	1.47687	9.60062	0.0208799	0.959862
ENSMUSG00000017344	0.495198	6.07356	9.54159	0.0211375	0.959862
ENSMUSG00000029135	-0.679417	4.22963	9.53585	0.0211628	0.959862
ENSMUSG00000113388	-0.555073	4.39713	9.53035	0.021187	0.959862
ENSMUSG00000015365	-1.50854	-0.500221	9.48227	0.0214007	0.959862
ENSMUSG00000024999	-0.33523	4.26331	9.47811	0.0214193	0.959862
ENSMUSG00000054855	0.571561	4.51557	9.45538	0.0215214	0.959862
ENSMUSG00000025993	0.497738	3.52824	9.41982	0.0216825	0.959862
ENSMUSG00000026278	0.665567	2.98846	9.41447	0.0217069	0.959862
ENSMUSG00000040569	1.43044	1.42598	9.42931	0.0217666	0.959862
ENSMUSG00000028487	2.10054	0.933203	9.52213	0.0218942	0.959862
ENSMUSG00000020653	0.66118	2.8079	9.3581	0.021966	0.959862
ENSMUSG00000027408	0.721791	2.35414	9.32372	0.022126	0.959862
ENSMUSG00000032092	1.35372	1.74542	9.34352	0.0222148	0.959862
ENSMUSG00000030830	-1.21818	0.881564	9.24495	0.0224986	0.959862
ENSMUSG00000115022	-1.955	0.101714	9.22236	0.022607	0.959862
ENSMUSG00000040451	-0.32515	5.71594	9.18753	0.0227755	0.959862
ENSMUSG00000046618	1.18665	2.61165	9.26257	0.0228269	0.959862
ENSMUSG00000015090	1.30477	9.32448	9.26377	0.0230984	0.959862
ENSMUSG00000072694	0.343972	5.98624	9.08472	0.0232829	0.959862
ENSMUSG00000031323	1.23112	0.229043	9.06981	0.0233577	0.959862
ENSMUSG00000055194	-1.8114	-0.821145	9.06274	0.0233933	0.959862
ENSMUSG00000031431	-0.490924	6.71477	9.04901	0.0234626	0.959862
ENSMUSG00000026628	-1.14187	0.381051	9.03988	0.0235089	0.959862
ENSMUSG00000059423	-0.466606	4.61745	9.01799	0.0236203	0.959862
ENSMUSG00000060591	0.607233	2.53633	8.99558	0.0237351	0.959862
ENSMUSG00000035495	-0.458617	3.35268	8.98769	0.0237757	0.959862
ENSMUSG00000074519	-0.384503	4.21181	8.95261	0.0239573	0.959862
ENSMUSG00000039714	2.05988	0.213732	9.00527	0.0240147	0.959862
ENSMUSG00000010122	1.82608	1.67227	9.07271	0.0240469	0.959862
ENSMUSG00000109572	-0.977651	0.475828	8.91617	0.0241479	0.959862
ENSMUSG00000083424	0.335808	5.21099	8.90548	0.0242042	0.959862
ENSMUSG00000028541	0.35417	4.56515	8.87265	0.0243782	0.959862
ENSMUSG00000039985	-0.912932	1.57957	8.84438	0.0245294	0.959862
ENSMUSG00000048755	0.411491	3.0863	8.7848	0.0248522	0.959862
ENSMUSG00000048424	1.01012	3.42594	8.87449	0.0249507	0.959862
ENSMUSG00000045193	0.630583	5.73168	8.81104	0.0249855	0.959862
ENSMUSG00000058669	-1.74723	0.602205	8.75264	0.0250288	0.959862
ENSMUSG00000030168	-0.693932	6.58917	8.80877	0.0250682	0.959862
ENSMUSG00000084416	0.263519	5.94116	8.73306	0.0251372	0.959862
ENSMUSG00000094410	-0.339537	5.89556	8.72555	0.0251789	0.959862
ENSMUSG00000032818	-1.79431	-0.835143	8.71662	0.0252286	0.959862
ENSMUSG00000044345	0.449314	3.19384	8.71141	0.0252577	0.959862
ENSMUSG00000064125	0.425291	4.37399	8.70404	0.0252989	0.959862
ENSMUSG00000024553	1.38466	0.476233	8.70344	0.0253023	0.959862
ENSMUSG00000032397	0.474992	3.73304	8.7024	0.0253081	0.959862
ENSMUSG00000037254	1.18476	2.76551	8.8052	0.0253095	0.959862
ENSMUSG00000024427	-0.746298	5.03508	8.77676	0.0253987	0.959862
ENSMUSG00000059434	-1.17694	-0.502365	8.68043	0.0254315	0.959862
ENSMUSG00000050397	1.0108	-0.0328145	8.66309	0.0255295	0.959862
ENSMUSG00000021692	-0.542085	3.84479	8.66147	0.0255387	0.959862
ENSMUSG00000032482	0.60845	6.51409	8.6906	0.0255686	0.959862
ENSMUSG00000052005	-0.274979	5.45539	8.65543	0.025573	0.959862
ENSMUSG00000025453	2.47555	0.807565	8.78496	0.025577	0.959862
ENSMUSG00000027610	-0.383774	4.74503	8.6535	0.0255839	0.959862
ENSMUSG00000039831	0.48274	4.80419	8.61667	0.0257943	0.959862
ENSMUSG00000032289	0.731813	3.30138	8.60852	0.0258412	0.959862
ENSMUSG00000047767	-0.575628	4.4905	8.59399	0.0259251	0.959862
ENSMUSG00000040502	0.403261	3.85807	8.58601	0.0259713	0.959862
ENSMUSG00000092083	0.939742	4.24213	8.7002	0.0260527	0.959862
ENSMUSG00000051246	-0.888888	0.601002	8.55899	0.0261286	0.959862
ENSMUSG00000002881	-0.43354	5.77994	8.5477	0.0261947	0.959862
ENSMUSG00000024620	0.420243	4.97078	8.5428	0.0262235	0.959862
ENSMUSG00000101111	3.16217	5.75949	8.66046	0.0262799	0.959862
ENSMUSG00000089736	-0.551334	2.83177	8.52603	0.0263222	0.959862
ENSMUSG00000033847	-1.4014	-0.0606224	8.4836	0.0265743	0.959862
ENSMUSG00000036617	-0.307228	6.53731	8.4829	0.0265784	0.959862
ENSMUSG00000032333	0.27938	5.08932	8.47229	0.026642	0.959862
ENSMUSG00000040565	-0.429156	5.89235	8.39331	0.0271215	0.959862
ENSMUSG00000040631	0.522134	2.91054	8.37314	0.0272459	0.959862
ENSMUSG00000004665	0.541153	2.94717	8.34387	0.0274276	0.959862
ENSMUSG00000069862	-2.8526	-1.29707	8.26588	0.02792	0.959862
ENSMUSG00000040952	0.446406	5.81997	8.2551	0.0279889	0.959862
ENSMUSG00000041559	1.61958	4.71479	8.3633	0.028066	0.959862
ENSMUSG00000003070	0.716421	2.57582	8.23735	0.028103	0.959862
ENSMUSG00000033792	-0.515497	3.8303	8.2129	0.0282612	0.959862
ENSMUSG00000072437	0.389645	4.26221	8.19698	0.0283648	0.959862
ENSMUSG00000022797	0.376701	6.9517	8.19408	0.0283838	0.959862
ENSMUSG00000037362	1.57552	3.04236	8.28915	0.0285371	0.959862
ENSMUSG00000045680	-2.44	-1.29334	8.16709	0.0285608	0.959862
ENSMUSG00000030677	-0.781136	3.24987	8.1045	0.028977	0.959862
ENSMUSG00000042388	0.35283	6.53078	8.08416	0.029114	0.959862
ENSMUSG00000026411	0.290846	5.5479	8.05972	0.0292798	0.959862
ENSMUSG00000036833	-0.46719	4.24509	8.0548	0.0293134	0.959862
ENSMUSG00000083626	-0.350067	3.67924	8.03917	0.0294202	0.959862
ENSMUSG00000082724	-0.7376	1.41515	8.03127	0.0294744	0.959862
ENSMUSG00000035898	-0.293645	5.24475	7.99469	0.0297272	0.959862
ENSMUSG00000027285	0.35962	4.37674	7.99155	0.029749	0.959862
ENSMUSG00000114114	-0.716846	2.42553	7.94824	0.0300524	0.959862
ENSMUSG00000022464	1.78434	-0.861995	7.94503	0.030075	0.959862
ENSMUSG00000052921	0.463156	4.12824	7.92319	0.0302297	0.959862
ENSMUSG00000042625	-0.461079	6.37536	7.91163	0.030312	0.959862
ENSMUSG00000031492	2.51687	1.32764	8.01421	0.03038	0.959862
ENSMUSG00000023153	-1.69611	0.975533	7.91286	0.0305145	0.959862
ENSMUSG00000016262	0.611074	4.02423	7.8629	0.0306623	0.959862
ENSMUSG00000034320	0.409659	4.30233	7.84755	0.0307738	0.959862
ENSMUSG00000029196	0.290228	5.13722	7.84636	0.0307825	0.959862
ENSMUSG00000055202	0.427808	3.49456	7.82969	0.0309042	0.959862
ENSMUSG00000030847	-0.684603	4.34859	7.85479	0.0309059	0.959862
ENSMUSG00000029213	0.335844	4.87856	7.81041	0.0310458	0.959862
ENSMUSG00000070532	0.323028	4.45683	7.80689	0.0310717	0.959862
ENSMUSG00000033227	1.05184	1.05971	7.78786	0.0312125	0.959862
ENSMUSG00000091734	-1.05853	0.196663	7.7861	0.0312255	0.959862
ENSMUSG00000048373	2.30365	-0.186363	7.86721	0.0312296	0.959862
ENSMUSG00000020601	0.32354	5.54826	7.77104	0.0313376	0.959862
ENSMUSG00000026614	0.962173	3.58297	7.87911	0.0313447	0.959862
ENSMUSG00000052298	0.235514	6.24842	7.75752	0.0314387	0.959862
ENSMUSG00000101906	-0.831105	1.43932	7.74583	0.0315264	0.959862
ENSMUSG00000031765	-0.506133	6.84095	7.7297	0.0316481	0.959862
ENSMUSG00000089756	-0.274264	5.06891	7.69632	0.0319017	0.959862
ENSMUSG00000039377	1.46224	-0.596723	7.6824	0.0320083	0.959862
ENSMUSG00000024180	-0.298529	4.32434	7.65452	0.0322232	0.959862
ENSMUSG00000028073	0.665502	2.5786	7.65363	0.0322301	0.959862
ENSMUSG00000026281	-0.417649	4.56236	7.64827	0.0322716	0.959862
ENSMUSG00000053838	0.277592	6.87188	7.64561	0.0322923	0.959862
ENSMUSG00000020639	0.593316	2.64334	7.64537	0.0322942	0.959862
ENSMUSG00000116933	0.601568	2.32036	7.64341	0.0323094	0.959862
ENSMUSG00000013089	-0.472084	6.46025	7.62717	0.0324359	0.959862
ENSMUSG00000058897	3.62225	4.59097	7.73013	0.0324571	0.959862
ENSMUSG00000058838	0.371744	4.0491	7.6204	0.0324889	0.959862
ENSMUSG00000036106	-0.465007	3.00629	7.58032	0.0328048	0.959862
ENSMUSG00000031684	-0.432513	2.91789	7.57533	0.0328443	0.959862
ENSMUSG00000061477	0.469344	5.0471	7.57376	0.0328568	0.959862
ENSMUSG00000109724	-0.669666	1.05463	7.57193	0.0328713	0.959862
ENSMUSG00000025316	-0.870872	4.56292	7.66903	0.0329287	0.959862
ENSMUSG00000012848	0.297413	6.29592	7.52479	0.0332492	0.959862
ENSMUSG00000042804	0.524577	4.89187	7.51197	0.033353	0.959862
ENSMUSG00000068735	0.850669	5.97271	7.60249	0.0334529	0.959862
ENSMUSG00000026223	0.439189	8.43656	7.48839	0.033545	0.959862
ENSMUSG00000032263	-0.367388	5.68067	7.47461	0.0336578	0.959862
ENSMUSG00000020385	-0.384272	5.69291	7.46752	0.0337161	0.959862
ENSMUSG00000109398	0.518127	2.54001	7.44475	0.0339042	0.959862
ENSMUSG00000074221	-0.514821	3.17374	7.44449	0.0339064	0.959862
ENSMUSG00000072770	-0.633963	3.15615	7.44258	0.0339222	0.959862
ENSMUSG00000028195	0.708612	1.26782	7.44202	0.0339269	0.959862
ENSMUSG00000042202	-0.23662	6.02817	7.41714	0.0341341	0.959862
ENSMUSG00000030393	0.350259	3.7709	7.40595	0.034228	0.959862
ENSMUSG00000020787	1.29408	-1.18619	7.38312	0.0344204	0.959862
ENSMUSG00000053460	-0.39028	4.24139	7.38279	0.0344232	0.959862
ENSMUSG00000090523	0.957141	0.902553	7.37918	0.0344538	0.959862
ENSMUSG00000079465	-1.72589	1.07263	7.42208	0.0344951	0.959862
ENSMUSG00000045671	-0.564245	6.77755	7.37724	0.0345696	0.959862
ENSMUSG00000081094	0.534584	5.5343	7.38072	0.0345714	0.959862
ENSMUSG00000050288	1.36007	1.87138	7.42992	0.0346609	0.959862
ENSMUSG00000019539	0.702288	2.06109	7.34802	0.0347191	0.959862
ENSMUSG00000096753	1.33653	0.138374	7.34213	0.0347696	0.959862
ENSMUSG00000031480	0.525211	2.26788	7.32428	0.0349232	0.959862
ENSMUSG00000081034	1.21551	-0.631185	7.31845	0.0349735	0.959862
ENSMUSG00000035342	-0.409177	5.391	7.31164	0.0350325	0.959862
ENSMUSG00000028975	0.252713	5.22164	7.29563	0.0351716	0.959862
ENSMUSG00000070705	0.416223	3.90067	7.28926	0.0352271	0.959862
ENSMUSG00000015659	-0.329417	4.66587	7.27808	0.0353248	0.959862
ENSMUSG00000003039	0.367376	6.13587	7.23534	0.035702	0.959862
ENSMUSG00000034570	-0.831069	7.11455	7.32357	0.0357774	0.959862
ENSMUSG00000001128	-0.926383	3.64135	7.29739	0.0358214	0.959862
ENSMUSG00000039109	1.09226	1.48767	7.21847	0.0358523	0.959862
ENSMUSG00000051652	1.155	1.8045	7.23266	0.0359111	0.959862
ENSMUSG00000041775	-0.295821	4.88842	7.20145	0.0360049	0.959862
ENSMUSG00000027006	0.281121	6.18992	7.19665	0.0360481	0.959862
ENSMUSG00000038213	0.360197	2.87197	7.17788	0.0362176	0.959862
ENSMUSG00000020241	0.898527	2.93315	7.2123	0.0362218	0.959862
ENSMUSG00000012017	1.05201	1.33907	7.16107	0.0363704	0.959862
ENSMUSG00000004885	1.97305	1.41787	7.25515	0.0363808	0.959862
ENSMUSG00000020251	0.73452	0.849861	7.13851	0.0365767	0.959862
ENSMUSG00000075210	-0.902789	-0.557471	7.13799	0.0365815	0.959862
ENSMUSG00000031289	1.67797	-0.695985	7.12104	0.0367375	0.959862
ENSMUSG00000029701	-0.331287	5.54948	7.11729	0.0367723	0.959862
ENSMUSG00000094326	-2.70182	-1.09215	7.11694	0.0367755	0.959862
ENSMUSG00000028036	1.4531	1.13184	7.1551	0.0367942	0.959862
ENSMUSG00000023990	-0.512733	3.64271	7.11055	0.0368346	0.959862
ENSMUSG00000043372	0.579271	3.38654	7.09887	0.0369431	0.959862
ENSMUSG00000026034	-0.439119	6.53691	7.09161	0.0370107	0.959862
ENSMUSG00000001627	-0.310147	4.71333	7.08515	0.0370711	0.959862
ENSMUSG00000030539	0.352928	3.43263	7.08062	0.0371134	0.959862
ENSMUSG00000031970	0.261995	4.48178	7.07308	0.0371841	0.959862
ENSMUSG00000022026	-1.08111	1.36621	7.06812	0.0372307	0.959862
ENSMUSG00000074800	0.333241	5.03087	7.0583	0.0373232	0.959862
ENSMUSG00000029675	0.755171	3.0404	7.04732	0.0374311	0.959862
ENSMUSG00000025602	0.462518	2.23114	7.04449	0.0374538	0.959862
ENSMUSG00000030074	0.846603	1.97455	7.04403	0.0374582	0.959862
ENSMUSG00000026511	0.256261	5.1778	7.03675	0.0375273	0.959862
ENSMUSG00000000365	-0.699668	0.778303	6.98955	0.0379794	0.959862
ENSMUSG00000026556	0.554695	4.2796	6.9335	0.038526	0.959862
ENSMUSG00000048001	1.46514	0.769648	6.95108	0.0385875	0.959862
ENSMUSG00000034101	-0.256939	6.47605	6.92425	0.0386173	0.959862
ENSMUSG00000078721	-1.71568	-0.438815	6.92212	0.0386383	0.959862
ENSMUSG00000049791	-0.642547	4.6674	6.95169	0.0386845	0.959862
ENSMUSG00000029513	0.337361	4.02722	6.91489	0.0387099	0.959862
ENSMUSG00000022389	0.331761	7.9313	6.90791	0.0387791	0.959862
ENSMUSG00000030378	-2.95742	-1.21097	6.90417	0.0388511	0.959862
ENSMUSG00000020422	-0.306272	7.02232	6.89814	0.0388763	0.959862
ENSMUSG00000030170	0.914343	0.342194	6.88956	0.0389619	0.959862
ENSMUSG00000058281	-1.05183	-0.74958	6.88879	0.0389696	0.959862
ENSMUSG00000061607	-0.408594	5.2513	6.88403	0.0390173	0.959862
ENSMUSG00000025213	0.706233	2.28644	6.88128	0.0390448	0.959862
ENSMUSG00000023072	-0.408013	3.46016	6.86898	0.0391684	0.959862
ENSMUSG00000039065	-0.307817	4.27843	6.85675	0.0392918	0.959862
ENSMUSG00000031972	0.976305	0.430453	6.84082	0.0394533	0.959862
ENSMUSG00000004561	-0.50734	4.29572	6.83845	0.0394774	0.959862
ENSMUSG00000013584	1.48795	3.55591	6.91713	0.0395728	0.959862
ENSMUSG00000037857	-0.388231	6.19039	6.81134	0.0397544	0.959862
ENSMUSG00000033377	-0.639582	3.09425	6.80346	0.0398356	0.959862
ENSMUSG00000036594	1.15507	1.42503	6.79506	0.039979	0.959862
ENSMUSG00000093752	0.254195	7.06184	6.75482	0.0403407	0.959862
ENSMUSG00000057113	0.274184	6.77531	6.74368	0.0404577	0.959862
ENSMUSG00000070822	0.689388	3.80213	6.74569	0.0406985	0.959862
ENSMUSG00000036856	0.6191	1.98458	6.71828	0.0407259	0.959862
ENSMUSG00000098488	-1.10761	3.23744	6.7931	0.0408389	0.959862
ENSMUSG00000047959	0.959833	2.81275	6.75712	0.040848	0.959862
ENSMUSG00000110057	0.280808	5.09909	6.70066	0.0409134	0.959862
ENSMUSG00000040043	-0.263075	4.12957	6.68481	0.0410831	0.959862
ENSMUSG00000074643	0.560122	4.41675	6.68778	0.041111	0.959862
ENSMUSG00000037624	1.01466	4.28842	6.74308	0.0413652	0.959862
ENSMUSG00000029544	-0.284723	6.26374	6.65319	0.0414245	0.959862
ENSMUSG00000007476	-0.372936	6.53632	6.63046	0.0416722	0.959862
ENSMUSG00000081205	-6.82584	-1.13962	7.49026	0.0416804	0.959862
ENSMUSG00000061829	-0.535198	1.74943	6.61551	0.0418362	0.959862
ENSMUSG00000020948	-0.262595	5.57984	6.61492	0.0418426	0.959862
ENSMUSG00000102644	0.513589	1.97497	6.61076	0.0418885	0.959862
ENSMUSG00000033209	0.312145	5.11669	6.60297	0.0419745	0.959862
ENSMUSG00000041920	-0.265464	4.36054	6.59991	0.0420082	0.959862
ENSMUSG00000053841	-0.350027	5.86364	6.59878	0.0420208	0.959862
ENSMUSG00000062012	0.399937	3.80555	6.59469	0.042066	0.959862
ENSMUSG00000024910	-1.38789	-0.200903	6.58637	0.0421584	0.959862
ENSMUSG00000017667	0.241136	5.06992	6.54342	0.0426394	0.959862
ENSMUSG00000030324	-1.01248	-0.481468	6.51937	0.042912	0.959862
ENSMUSG00000034563	-0.240588	7.08425	6.51573	0.0429535	0.959862
ENSMUSG00000026826	-1.76704	4.41613	6.59396	0.0429893	0.959862
ENSMUSG00000091472	1.72113	0.572366	6.57029	0.0430101	0.959862
ENSMUSG00000022494	0.867183	5.87142	6.59133	0.0430187	0.959862
ENSMUSG00000045259	0.585526	1.15646	6.50139	0.0431174	0.959862
ENSMUSG00000022235	1.10314	2.27299	6.54927	0.0431465	0.959862
ENSMUSG00000071489	1.50676	-0.741017	6.49286	0.0432153	0.959862
ENSMUSG00000020474	0.421916	2.93482	6.48574	0.0432972	0.959862
ENSMUSG00000043929	0.270042	4.17979	6.4747	0.0434246	0.959862
ENSMUSG00000021303	1.78422	4.03637	6.55411	0.043438	0.959862
ENSMUSG00000046691	-0.618877	5.14768	6.52248	0.0434512	0.959862
ENSMUSG00000078546	0.409861	2.78718	6.47202	0.0434557	0.959862
ENSMUSG00000032446	-2.59219	4.7512	6.52527	0.0437667	0.959862
ENSMUSG00000009687	0.572018	2.82637	6.44412	0.0437803	0.959862
ENSMUSG00000071636	1.35282	0.735733	6.44482	0.0439129	0.959862
ENSMUSG00000004098	-0.795009	3.01311	6.43187	0.043967	0.959862
ENSMUSG00000021023	0.590991	2.12306	6.42791	0.0439704	0.959862
ENSMUSG00000050312	0.374628	3.78936	6.42101	0.0440517	0.959862
ENSMUSG00000020131	0.55769	1.73504	6.40846	0.0442	0.959862
ENSMUSG00000031432	0.25034	5.52072	6.3986	0.044317	0.959862
ENSMUSG00000074817	-1.47976	-0.940917	6.38801	0.0444432	0.959862
ENSMUSG00000117406	0.827015	2.26132	6.37093	0.0446476	0.959862
ENSMUSG00000070469	1.1617	1.4416	6.37219	0.0447778	0.959862
ENSMUSG00000020381	0.419214	2.75749	6.3593	0.0447876	0.959862
ENSMUSG00000035824	0.454541	4.63381	6.3537	0.0448552	0.959862
ENSMUSG00000022160	-0.379482	4.47103	6.35039	0.0448952	0.959862
ENSMUSG00000074500	1.00974	0.713001	6.35021	0.0448974	0.959862
ENSMUSG00000002602	0.391112	5.57154	6.34736	0.0449319	0.959862
ENSMUSG00000020052	0.568296	1.43825	6.34462	0.0449651	0.959862
ENSMUSG00000059890	-0.242858	6.87107	6.3424	0.044992	0.959862
ENSMUSG00000040570	0.536289	4.69579	6.34706	0.0450812	0.959862
ENSMUSG00000045912	0.892554	1.59906	6.31994	0.0452657	0.959862
ENSMUSG00000037001	0.464588	3.43602	6.30132	0.0454942	0.959862
ENSMUSG00000053164	1.2285	1.00789	6.29352	0.0456526	0.959862
ENSMUSG00000036941	0.255009	5.53371	6.28814	0.0456569	0.959862
ENSMUSG00000027399	0.969664	-1.22848	6.2875	0.0456648	0.959862
ENSMUSG00000025473	-0.80798	1.11811	6.28675	0.0456741	0.959862
ENSMUSG00000025264	0.264893	5.63725	6.28491	0.045697	0.959862
ENSMUSG00000043065	-0.331374	3.73	6.27294	0.0458456	0.959862
ENSMUSG00000000305	0.715332	4.98061	6.34364	0.0459159	0.959862
ENSMUSG00000006373	0.431162	7.24435	6.25164	0.0461117	0.959862
ENSMUSG00000023052	-0.841015	0.857863	6.25143	0.0461142	0.959862
ENSMUSG00000089782	-7.03182	-0.969982	7.00933	0.0463291	0.959862
ENSMUSG00000022490	0.845583	3.65762	6.29256	0.0465461	0.959862
ENSMUSG00000041734	0.670708	3.94323	6.24248	0.0465894	0.959862
ENSMUSG00000050538	0.346104	6.00304	6.21042	0.0466326	0.959862
ENSMUSG00000036139	-1.3821	-0.788219	6.20841	0.0466582	0.959862
ENSMUSG00000027985	1.39041	3.55709	6.27937	0.0467106	0.959862
ENSMUSG00000046550	1.09461	1.56486	6.21207	0.0467373	0.959862
ENSMUSG00000020042	0.692423	5.60707	6.26508	0.0468898	0.959862
ENSMUSG00000031491	3.65979	1.02554	6.24766	0.0471096	0.959862
ENSMUSG00000037892	1.6603	2.9522	6.24638	0.0471259	0.959862
ENSMUSG00000040536	1.13511	5.44641	6.24571	0.0471344	0.959862
ENSMUSG00000027580	-0.533319	3.22891	6.16866	0.0471684	0.959862
ENSMUSG00000041849	0.635686	1.20652	6.1636	0.0472339	0.959862
ENSMUSG00000087635	-9.93011	1.7352	6.92361	0.0472343	0.959862
ENSMUSG00000035279	1.0042	0.921995	6.1553	0.0473416	0.959862
ENSMUSG00000030605	0.410687	5.72971	6.14275	0.047505	0.959862
ENSMUSG00000081344	0.290052	5.89778	6.13839	0.047562	0.959862
ENSMUSG00000030421	0.281338	5.30609	6.13629	0.0475896	0.959862
ENSMUSG00000047342	0.593838	3.15926	6.12934	0.0476806	0.959862
ENSMUSG00000057497	0.392665	3.78665	6.12663	0.0477162	0.959862
ENSMUSG00000045411	0.24198	5.44869	6.12566	0.0477288	0.959862
ENSMUSG00000028782	0.620706	6.79722	6.17606	0.0478329	0.959862
ENSMUSG00000058997	-0.204087	6.31582	6.11162	0.0479138	0.959862
ENSMUSG00000008668	0.25228	6.10822	6.08964	0.0482053	0.959862
ENSMUSG00000032109	0.411819	2.75125	6.08078	0.0483235	0.959862
ENSMUSG00000055003	0.641237	5.32441	6.153	0.0483286	0.959862
ENSMUSG00000074796	0.835978	-0.409108	6.07744	0.0483681	0.959862
ENSMUSG00000067870	0.27916	6.03699	6.05448	0.0486766	0.959862
ENSMUSG00000085584	1.1329	0.747	6.05386	0.0486849	0.959862
ENSMUSG00000050240	0.506657	2.90079	6.05354	0.0486893	0.959862
ENSMUSG00000003617	0.408524	4.69433	6.04457	0.0488106	0.959862
ENSMUSG00000026193	0.561159	6.29059	6.06799	0.0491011	0.959862
ENSMUSG00000035960	0.343046	3.84786	6.01219	0.0492518	0.959862
ENSMUSG00000026072	-0.51788	2.78931	5.99145	0.0495372	0.959862
ENSMUSG00000040795	-0.444077	3.9915	5.96916	0.0498463	0.959862
ENSMUSG00000056919	-0.331481	4.44545	5.9686	0.0498541	0.959862
ENSMUSG00000024817	-0.270889	5.44988	5.96859	0.0498543	0.959862
ENSMUSG00000001053	-0.537155	3.47117	5.95641	0.0500243	0.959862
ENSMUSG00000063362	0.225263	5.47297	5.95294	0.050073	0.959862
ENSMUSG00000029122	0.644868	3.20384	5.93493	0.0503263	0.959862
ENSMUSG00000045822	0.356774	2.82993	5.93101	0.0503816	0.959862
ENSMUSG00000014418	-0.397751	4.68927	5.92584	0.0504547	0.959862
ENSMUSG00000021553	-3.67324	-0.637998	5.99515	0.0504582	0.959862
ENSMUSG00000002012	1.09423	5.1999	5.99414	0.0504722	0.959862
ENSMUSG00000048070	1.32299	-0.644805	5.92383	0.0504833	0.959862
ENSMUSG00000024650	1.65618	2.89732	5.98561	0.050591	0.959862
ENSMUSG00000047067	0.342715	3.85313	5.91003	0.0506793	0.959862
ENSMUSG00000054387	-0.275307	6.96739	5.90293	0.0507806	0.959862
ENSMUSG00000000823	0.37268	5.9083	5.88587	0.0510251	0.959862
ENSMUSG00000047473	0.29261	3.94681	5.88319	0.0510637	0.959862
ENSMUSG00000108265	-0.842998	-0.0988003	5.877	0.0511529	0.959862
ENSMUSG00000028871	2.05628	-0.420705	5.92053	0.0512082	0.959862
ENSMUSG00000027668	-0.236415	6.8079	5.86541	0.0513205	0.959862
ENSMUSG00000033707	0.363564	4.37374	5.85575	0.0514607	0.959862
ENSMUSG00000054517	-0.435453	3.50411	5.85389	0.0514878	0.959862
ENSMUSG00000049103	1.10137	-0.400746	5.84836	0.0515684	0.959862
ENSMUSG00000046667	-0.481083	4.33221	5.83121	0.0518192	0.959862
ENSMUSG00000024767	0.355055	6.57215	5.82451	0.0519177	0.959862
ENSMUSG00000040118	0.751533	6.65686	5.88865	0.0519676	0.959862
ENSMUSG00000056148	-0.634055	0.581697	5.80606	0.0521902	0.959862
ENSMUSG00000039221	0.425143	4.56305	5.80503	0.0522056	0.959862
ENSMUSG00000015697	-0.323976	5.76988	5.80088	0.0522672	0.959862
ENSMUSG00000026017	0.269674	4.37015	5.79812	0.0523081	0.959862
ENSMUSG00000053390	0.280916	4.0032	5.79625	0.0523359	0.959862
ENSMUSG00000030067	0.394002	4.98527	5.78996	0.0524297	0.959862
ENSMUSG00000072662	-1.26241	-0.516193	5.78329	0.0525293	0.959862
ENSMUSG00000028999	-0.26167	4.46616	5.77677	0.0526269	0.959862
ENSMUSG00000020265	0.303226	6.52561	5.77566	0.0526435	0.959862
ENSMUSG00000095042	-6.86836	-1.09605	6.45105	0.0527057	0.959862
ENSMUSG00000027868	1.24882	0.519518	5.76851	0.0527508	0.959862
ENSMUSG00000026740	-0.27112	4.82205	5.76406	0.052818	0.959862
ENSMUSG00000063838	1.45417	-0.928324	5.7621	0.0528474	0.959862
ENSMUSG00000071653	0.555568	1.79759	5.75508	0.0529534	0.959862
ENSMUSG00000096764	-0.496415	3.35614	5.75124	0.0530115	0.959862
ENSMUSG00000019763	-0.29088	4.68669	5.75096	0.0530158	0.959862
ENSMUSG00000023087	-0.385573	9.52811	5.74712	0.0530739	0.959862
ENSMUSG00000004936	0.271069	7.16041	5.74289	0.053138	0.959862
ENSMUSG00000042589	0.313237	5.57619	5.73996	0.0531826	0.959862
ENSMUSG00000024942	-0.255868	4.50001	5.73657	0.0532343	0.959862
ENSMUSG00000033055	-0.329679	3.93586	5.72984	0.0533368	0.959862
ENSMUSG00000070737	-0.599496	1.84019	5.71912	0.0535008	0.959862
ENSMUSG00000034023	0.725502	-0.301166	5.71908	0.0535014	0.959862
ENSMUSG00000094392	0.829973	4.06774	5.78452	0.0535033	0.959862
ENSMUSG00000037593	2.16105	1.87501	5.77596	0.0536323	0.959862
ENSMUSG00000042035	0.871325	4.43981	5.77355	0.0536687	0.959862
ENSMUSG00000021701	0.460261	4.63448	5.70622	0.053699	0.959862
ENSMUSG00000060036	0.387028	8.18185	5.704	0.0537331	0.959862
ENSMUSG00000014232	0.251953	4.1966	5.70305	0.0537479	0.959862
ENSMUSG00000020290	-0.222207	6.89593	5.68976	0.0539534	0.959862
ENSMUSG00000024219	-0.448607	5.84018	5.68765	0.0539908	0.959862
ENSMUSG00000007646	-0.445097	2.42203	5.67349	0.0542064	0.959862
ENSMUSG00000027848	0.711842	3.30031	5.688	0.0542752	0.959862
ENSMUSG00000026725	1.43652	0.218971	5.66963	0.0543802	0.959862
ENSMUSG00000025150	0.953205	-0.066708	5.65759	0.0544552	0.959862
ENSMUSG00000020181	0.511292	5.09804	5.67598	0.0544998	0.959862
ENSMUSG00000020402	-0.339888	8.36533	5.64894	0.0545913	0.959862
ENSMUSG00000023236	0.463904	6.81814	5.64913	0.0546279	0.959862
ENSMUSG00000001761	0.277056	4.6264	5.64107	0.0547154	0.959862
ENSMUSG00000033430	0.223508	5.96462	5.63905	0.0547473	0.959862
ENSMUSG00000023034	-0.538366	4.63504	5.63451	0.0550033	0.959862
ENSMUSG00000068917	-0.388371	4.99597	5.61954	0.0550571	0.959862
ENSMUSG00000055692	1.26315	1.90427	5.67871	0.0551277	0.959862
ENSMUSG00000057751	0.863913	1.24085	5.61126	0.0551892	0.959862
ENSMUSG00000038538	-0.409962	6.80564	5.60818	0.0552384	0.959862
ENSMUSG00000110218	-1.379	2.35887	5.66552	0.0553349	0.959862
ENSMUSG00000045007	0.804035	4.92317	5.66027	0.0554176	0.959862
ENSMUSG00000029330	-0.410956	7.2123	5.5968	0.055421	0.959862
ENSMUSG00000020573	0.963074	1.17446	5.59573	0.0554381	0.959862
ENSMUSG00000031433	-0.600419	3.63094	5.5951	0.0554484	0.959862
ENSMUSG00000046916	1.34283	-0.298225	5.59472	0.0554545	0.959862
ENSMUSG00000022518	-0.735338	0.679769	5.58591	0.0555964	0.959862
ENSMUSG00000030822	-0.346503	4.94393	5.58516	0.0556086	0.959862
ENSMUSG00000061981	0.317605	6.20551	5.58298	0.0556438	0.959862
ENSMUSG00000006191	0.29797	3.89016	5.57999	0.0556922	0.959862
ENSMUSG00000037447	-0.508246	3.77358	5.57921	0.0557047	0.959862
ENSMUSG00000049580	1.12363	0.611447	5.57383	0.055792	0.959862
ENSMUSG00000017446	0.861295	1.05127	5.57246	0.0558142	0.959862
ENSMUSG00000062157	1.05105	-0.83506	5.5709	0.0558395	0.959862
ENSMUSG00000024826	-0.354082	6.11657	5.56943	0.0558634	0.959862
ENSMUSG00000062480	1.12981	0.998576	5.56584	0.0559546	0.959862
ENSMUSG00000080989	-0.613574	0.59204	5.56026	0.0560126	0.959862
ENSMUSG00000067786	1.43656	6.23984	5.61323	0.0561666	0.959862
ENSMUSG00000014329	0.695439	3.33047	5.56533	0.0561994	0.959862
ENSMUSG00000009927	0.249315	5.96355	5.54643	0.0562389	0.959862
ENSMUSG00000003352	0.513899	5.44931	5.56865	0.0563077	0.959862
ENSMUSG00000045282	-0.652901	3.29628	5.53563	0.0564163	0.959862
ENSMUSG00000032434	0.312152	4.6149	5.53491	0.0564281	0.959862
ENSMUSG00000036790	0.299875	4.88874	5.533	0.0564597	0.959862
ENSMUSG00000020423	0.450156	3.956	5.53174	0.0564804	0.959862
ENSMUSG00000041220	-0.238422	6.88422	5.52324	0.0566208	0.959862
ENSMUSG00000097715	-0.317688	4.20975	5.52258	0.0566317	0.959862
ENSMUSG00000039033	0.326914	3.93097	5.51717	0.0567213	0.959862
ENSMUSG00000024855	0.531702	5.52015	5.55097	0.0567789	0.959862
ENSMUSG00000041141	0.760458	6.08066	5.57359	0.0568086	0.959862
ENSMUSG00000026832	-0.996354	-0.96258	5.51064	0.0568299	0.959862
ENSMUSG00000030002	-0.504924	6.94973	5.51912	0.0568472	0.959862
ENSMUSG00000096472	0.247163	4.5151	5.50927	0.0568527	0.959862
ENSMUSG00000026698	-0.312677	4.10305	5.50035	0.0570013	0.959862
ENSMUSG00000022338	0.222035	5.62485	5.49708	0.057056	0.959862
ENSMUSG00000022672	-0.224476	5.20734	5.49624	0.0570701	0.959862
ENSMUSG00000029614	0.366851	7.00342	5.49531	0.0570857	0.959862
ENSMUSG00000069094	-0.275485	4.90726	5.49369	0.0571127	0.959862
ENSMUSG00000112855	-0.60629	1.91842	5.49222	0.0571373	0.959862
ENSMUSG00000031146	0.585281	1.21536	5.48081	0.0573289	0.959862
ENSMUSG00000106433	0.814299	-0.0850434	5.47994	0.0573435	0.959862
ENSMUSG00000034739	-6.53372	3.66995	5.54079	0.0573473	0.959862
ENSMUSG00000020650	0.382879	5.11599	5.47773	0.0573808	0.959862
ENSMUSG00000054619	-0.382844	4.97716	5.47426	0.0574393	0.959862
ENSMUSG00000032352	-0.318535	4.03455	5.47364	0.0574497	0.959862
ENSMUSG00000029559	0.219621	6.0349	5.47186	0.0574798	0.959862
ENSMUSG00000043004	0.73901	6.72273	5.5289	0.0575442	0.959862
ENSMUSG00000031012	0.381105	6.28609	5.46471	0.0576007	0.959862
ENSMUSG00000028677	0.2949	6.63121	5.4642	0.0576094	0.959862
ENSMUSG00000020974	-1.38501	0.259437	5.46177	0.0576505	0.959862
ENSMUSG00000062960	0.473987	4.4093	5.45913	0.0576954	0.959862
ENSMUSG00000079144	0.450611	2.45119	5.45697	0.057732	0.959862
ENSMUSG00000030177	-0.409739	3.13024	5.45662	0.057738	0.959862
ENSMUSG00000053552	0.841319	2.5527	5.46914	0.0577692	0.959862
ENSMUSG00000027860	-0.331666	3.23732	5.45437	0.0577762	0.959862
ENSMUSG00000059134	-0.98067	-0.374661	5.45361	0.0577892	0.959862
ENSMUSG00000022636	1.12497	6.23624	5.5116	0.0578326	0.959862
ENSMUSG00000029838	0.383833	7.37694	5.44927	0.0578631	0.959862
ENSMUSG00000073295	0.297272	4.67642	5.44557	0.0579262	0.959862
ENSMUSG00000066357	0.848011	6.96675	5.50466	0.0579488	0.959862
ENSMUSG00000018821	0.324804	2.84594	5.44294	0.0579711	0.959862
ENSMUSG00000024238	0.326545	6.44452	5.44082	0.0580073	0.959862
ENSMUSG00000098789	-0.739806	1.92187	5.43012	0.0581906	0.959862
ENSMUSG00000031090	-0.36142	2.56651	5.42901	0.0582098	0.959862
ENSMUSG00000041199	0.290544	4.94715	5.42891	0.0582115	0.959862
ENSMUSG00000028249	-0.317832	7.44514	5.42677	0.0582483	0.959862
ENSMUSG00000024414	0.219273	4.4418	5.42568	0.0582669	0.959862
ENSMUSG00000115697	-1.96738	-1.00369	5.42561	0.0582681	0.959862
ENSMUSG00000014852	-0.583524	3.3612	5.42463	0.058285	0.959862
ENSMUSG00000049734	-0.343095	2.79181	5.4072	0.0585861	0.959862
ENSMUSG00000003184	-0.501482	4.74406	5.41212	0.0586172	0.959862
ENSMUSG00000031170	0.550704	1.85153	5.40519	0.0586208	0.959862
ENSMUSG00000020990	0.321474	4.16923	5.3998	0.0587145	0.959862
ENSMUSG00000027646	0.298949	6.02193	5.39771	0.0587509	0.959862
ENSMUSG00000026784	-0.35833	3.26622	5.39678	0.058767	0.959862
ENSMUSG00000026156	0.303993	3.97198	5.39621	0.0587769	0.959862
ENSMUSG00000039899	0.817091	1.87324	5.39435	0.0588094	0.959862
ENSMUSG00000031538	-0.271898	5.68855	5.39333	0.0588271	0.959862
ENSMUSG00000047261	0.607316	7.09686	5.43986	0.0588907	0.959862
ENSMUSG00000021356	1.52995	-0.834569	5.38665	0.0589436	0.959862
ENSMUSG00000059729	-0.247023	4.89155	5.38458	0.0589798	0.959862
ENSMUSG00000048905	1.8835	1.47191	5.43601	0.0591155	0.959862
ENSMUSG00000023973	0.337075	5.08812	5.37542	0.0591404	0.959862
ENSMUSG00000098950	-0.455343	5.04843	5.37524	0.0591483	0.959862
ENSMUSG00000051817	0.315109	3.62661	5.37162	0.059207	0.959862
ENSMUSG00000021803	3.41364	2.29454	5.4278	0.0592571	0.959862
ENSMUSG00000031004	0.742256	0.115877	5.36375	0.0593456	0.959862
ENSMUSG00000035851	-0.319928	6.64708	5.34884	0.0596094	0.959862
ENSMUSG00000020387	0.259425	5.87004	5.34687	0.0596444	0.959862
ENSMUSG00000071234	1.3703	4.36402	5.40103	0.0597224	0.959862
ENSMUSG00000022865	0.409106	4.38007	5.34099	0.0597489	0.959862
ENSMUSG00000022223	0.353891	5.53608	5.34089	0.0597507	0.959862
ENSMUSG00000076431	0.953553	3.5764	5.39217	0.0598774	0.959862
ENSMUSG00000006542	-1.04089	-0.756894	5.33271	0.0598965	0.959862
ENSMUSG00000062376	0.315372	4.12276	5.32981	0.0599484	0.959862
ENSMUSG00000047702	-0.45337	2.67751	5.32921	0.059959	0.959862
ENSMUSG00000004568	-0.219307	5.92721	5.32889	0.0599648	0.959862
ENSMUSG00000034071	0.371003	2.48072	5.32627	0.0600117	0.959862
ENSMUSG00000021255	-0.766211	3.74473	5.36859	0.0600592	0.959862
ENSMUSG00000109305	-1.60886	-0.0995056	5.3124	0.0602607	0.959862
ENSMUSG00000059991	2.55593	2.37209	5.36939	0.0602785	0.959862
ENSMUSG00000031298	2.46854	0.965193	5.36574	0.0603431	0.959862
ENSMUSG00000109771	0.46054	1.17501	5.30379	0.0604159	0.959862
ENSMUSG00000034160	-0.289707	8.38249	5.29999	0.0604846	0.959862
ENSMUSG00000029103	0.257798	7.06239	5.29964	0.060491	0.959862
ENSMUSG00000080848	0.272559	5.35074	5.29874	0.0605072	0.959862
ENSMUSG00000021460	-0.249653	5.86871	5.29276	0.0606157	0.959862
ENSMUSG00000032300	0.338476	3.64641	5.2908	0.0606513	0.959862
ENSMUSG00000039579	0.810907	5.46973	5.34432	0.0607242	0.959862
ENSMUSG00000036111	1.09658	2.558	5.34262	0.0607546	0.959862
ENSMUSG00000030410	0.29209	5.91959	5.27618	0.0609176	0.959862
ENSMUSG00000056854	1.03925	2.38274	5.32317	0.06092	0.959862
ENSMUSG00000007950	0.218206	7.1799	5.27436	0.0609508	0.959862
ENSMUSG00000033589	-0.616137	2.2774	5.27249	0.0609851	0.959862
ENSMUSG00000028360	0.546285	2.40959	5.26229	0.061172	0.959862
ENSMUSG00000070471	-0.49709	1.20841	5.26049	0.0612052	0.959862
ENSMUSG00000068323	-5.01238	3.40427	5.3169	0.061217	0.959862
ENSMUSG00000027574	0.530514	4.33754	5.27202	0.0612191	0.959862
ENSMUSG00000038422	-0.429694	1.72833	5.2554	0.0612989	0.959862
ENSMUSG00000097075	-0.725896	1.05693	5.24535	0.0614845	0.959862
ENSMUSG00000005514	0.241288	5.59084	5.24312	0.0615258	0.959862
ENSMUSG00000024610	1.20144	2.65144	5.29267	0.0616568	0.959862
ENSMUSG00000054966	0.909276	-0.289509	5.22908	0.0617865	0.959862
ENSMUSG00000026020	0.292929	5.54964	5.22866	0.0617942	0.959862
ENSMUSG00000037499	0.344916	4.39665	5.2236	0.0618885	0.959862
ENSMUSG00000035649	-0.262063	5.52484	5.22017	0.0619526	0.959862
ENSMUSG00000007279	0.85414	0.0210282	5.21974	0.0619608	0.959862
ENSMUSG00000024019	0.241801	6.67667	5.21576	0.0620352	0.959862
ENSMUSG00000015340	0.708486	0.332469	5.21113	0.062122	0.959862
ENSMUSG00000004931	-0.361389	3.96551	5.20914	0.0621593	0.959862
ENSMUSG00000040254	0.655261	3.46265	5.22429	0.0621709	0.959862
ENSMUSG00000061353	0.23169	6.28932	5.20646	0.0622096	0.959862
ENSMUSG00000006471	-0.272156	4.68349	5.20046	0.0623225	0.959862
ENSMUSG00000035184	0.417449	3.65687	5.19783	0.0623723	0.959862
ENSMUSG00000030887	-0.720056	-0.185432	5.19479	0.0624296	0.959862
ENSMUSG00000029576	0.317208	4.35618	5.18682	0.0625803	0.959862
ENSMUSG00000010097	-0.291309	6.37468	5.18572	0.0626013	0.959862
ENSMUSG00000022748	0.576487	2.04694	5.18336	0.062646	0.959862
ENSMUSG00000039087	-0.863465	5.93626	5.2299	0.0628166	0.959862
ENSMUSG00000049676	1.21517	-0.422966	5.16731	0.0629514	0.959862
ENSMUSG00000023267	1.44293	0.935271	5.20899	0.062996	0.959862
ENSMUSG00000062284	-0.793609	0.30764	5.16338	0.0630268	0.959862
ENSMUSG00000072875	0.414379	3.77199	5.16138	0.063065	0.959862
ENSMUSG00000020212	-0.384289	3.18563	5.15843	0.0631215	0.959862
ENSMUSG00000027430	0.391782	5.07331	5.15664	0.0631557	0.959862
ENSMUSG00000003308	0.212805	5.60095	5.15353	0.0632156	0.959862
ENSMUSG00000090115	0.258355	4.66419	5.15251	0.0632351	0.959862
ENSMUSG00000020287	0.325608	3.61248	5.14921	0.0632985	0.959862
ENSMUSG00000116165	0.326868	6.85552	5.13995	0.0634771	0.959862
ENSMUSG00000039917	0.84096	5.26047	5.194	0.0634933	0.959862
ENSMUSG00000109179	-0.711764	3.00155	5.14092	0.0635254	0.959862
ENSMUSG00000060419	0.240021	5.78957	5.13506	0.0635717	0.959862
ENSMUSG00000051726	1.96465	2.37494	5.18353	0.0636925	0.959862
ENSMUSG00000024654	0.24209	7.92788	5.11918	0.0638802	0.959862
ENSMUSG00000027188	0.61998	1.90384	5.11086	0.0640426	0.959862
ENSMUSG00000064247	1.81127	2.83702	5.15918	0.0641591	0.959862
ENSMUSG00000030157	0.523173	1.98139	5.10405	0.0641758	0.959862
ENSMUSG00000032744	1.21712	2.82202	5.15738	0.0641938	0.959862
ENSMUSG00000014361	-0.225473	4.35162	5.08919	0.0644681	0.959862
ENSMUSG00000055368	-4.48428	0.733496	5.13586	0.0646104	0.959862
ENSMUSG00000047749	0.54646	2.98228	5.07907	0.0646682	0.959862
ENSMUSG00000115483	-2.22344	0.474758	5.13249	0.0646761	0.959862
ENSMUSG00000031561	1.69092	5.58874	5.13016	0.0647214	0.959862
ENSMUSG00000034686	1.37305	0.980294	5.10218	0.0649879	0.959862
ENSMUSG00000053963	0.884228	4.62019	5.1164	0.0649904	0.959862
ENSMUSG00000035397	0.312081	3.23924	5.06057	0.065036	0.959862
ENSMUSG00000047215	0.307717	6.40596	5.0592	0.0650634	0.959862
ENSMUSG00000032869	0.20669	5.0042	5.05753	0.0650968	0.959862
ENSMUSG00000021464	0.617388	1.07768	5.04835	0.0652806	0.959862
ENSMUSG00000040212	0.880761	0.85564	5.03342	0.0655811	0.959862
ENSMUSG00000028717	2.65376	2.83485	5.08141	0.0656812	0.959862
ENSMUSG00000033953	0.440728	8.55013	5.02767	0.0656974	0.959862
ENSMUSG00000061808	-10.1154	9.78896	5.07722	0.0657645	0.959862
ENSMUSG00000070802	0.634406	8.29357	5.05541	0.0657835	0.959862
ENSMUSG00000022747	-0.258543	4.66509	5.01579	0.0659385	0.959862
ENSMUSG00000032577	-0.615194	2.55309	5.01564	0.0659415	0.959862
ENSMUSG00000046650	-0.770773	-0.103457	5.0116	0.0660239	0.959862
ENSMUSG00000041135	0.464618	2.34888	5.0105	0.0660462	0.959862
ENSMUSG00000041852	0.61649	6.32822	5.04455	0.0664198	0.959862
ENSMUSG00000026335	1.47413	6.49591	5.04447	0.0664214	0.959862
ENSMUSG00000050022	0.477054	2.24321	4.98658	0.0665362	0.959862
ENSMUSG00000057110	-0.273932	4.31204	4.98256	0.0666192	0.959862
ENSMUSG00000021057	0.757	3.77346	5.03463	0.0666204	0.959862
ENSMUSG00000039713	0.882683	3.55074	5.02065	0.0669047	0.959862
ENSMUSG00000044551	1.11909	0.848417	4.96954	0.0669306	0.959862
ENSMUSG00000045392	-0.642356	0.560316	4.96049	0.0670765	0.959862
ENSMUSG00000046192	-1.53862	1.25473	5.00824	0.0671183	0.959862
ENSMUSG00000030306	0.639233	6.44421	5.00902	0.0671424	0.959862
ENSMUSG00000063480	0.192749	5.89003	4.95714	0.0671462	0.959862
ENSMUSG00000019794	-0.410104	3.50147	4.95555	0.0671794	0.959862
ENSMUSG00000022704	-0.337595	3.97017	4.9539	0.0672138	0.959862
ENSMUSG00000052974	2.02692	-0.755828	4.98601	0.0672141	0.959862
ENSMUSG00000026117	1.18919	-0.436639	4.95287	0.0672355	0.959862
ENSMUSG00000055866	-0.473953	4.71668	4.9542	0.0672785	0.959862
ENSMUSG00000002006	0.328423	6.26061	4.94914	0.0673133	0.959862
ENSMUSG00000029676	-0.249548	4.6329	4.94138	0.0674759	0.959862
ENSMUSG00000111619	-0.644304	4.56904	4.98337	0.0676022	0.959862
ENSMUSG00000041671	0.296282	3.56946	4.9311	0.0676922	0.959862
ENSMUSG00000056296	0.446574	5.69861	4.942	0.0676969	0.959862
ENSMUSG00000050910	-0.383237	6.02107	4.92468	0.0678276	0.959862
ENSMUSG00000052837	0.841425	3.05029	4.95995	0.0679957	0.959862
ENSMUSG00000023046	0.765886	2.60594	4.91995	0.0680947	0.959862
ENSMUSG00000067215	0.677611	0.59456	4.90878	0.0681649	0.959862
ENSMUSG00000027750	1.99592	1.4614	4.95771	0.0682051	0.959862
ENSMUSG00000032890	0.526079	8.50448	4.90661	0.0682242	0.959862
ENSMUSG00000038264	-0.385558	7.8931	4.90347	0.0682779	0.959862
ENSMUSG00000068876	0.636866	3.63402	4.92096	0.0683174	0.959862
ENSMUSG00000028068	0.899904	-0.170188	4.9007	0.068337	0.959862
ENSMUSG00000047497	0.659462	0.830148	4.88701	0.0686302	0.959862
ENSMUSG00000044927	0.496095	2.93565	4.88478	0.0686782	0.959862
ENSMUSG00000059714	0.278003	5.37652	4.8844	0.0686864	0.959862
ENSMUSG00000038543	0.52688	1.19825	4.88231	0.0687312	0.959862
ENSMUSG00000026697	2.35799	3.25769	4.9324	0.0687378	0.959862
ENSMUSG00000033396	-0.255126	5.00996	4.87134	0.0689679	0.959862
ENSMUSG00000028081	0.33634	7.18677	4.86844	0.0690306	0.959862
ENSMUSG00000049287	0.333757	2.75093	4.86511	0.0691027	0.959862
ENSMUSG00000005628	-1.17839	-0.936289	4.86404	0.069126	0.959862
ENSMUSG00000084858	-1.06351	-0.253178	4.86368	0.0691338	0.959862
ENSMUSG00000002458	0.810723	2.54409	4.87814	0.0691472	0.959862
ENSMUSG00000054967	0.609286	1.87883	4.863	0.0691485	0.959862
ENSMUSG00000095779	1.20459	1.46248	4.89525	0.0692431	0.959862
ENSMUSG00000092558	-0.317229	5.02793	4.85864	0.0692431	0.959862
ENSMUSG00000046157	-0.563831	6.90287	4.89416	0.0692622	0.959862
ENSMUSG00000069682	0.331498	6.02595	4.85531	0.0693156	0.959862
ENSMUSG00000047635	-0.328325	3.22427	4.85373	0.0693501	0.959862
ENSMUSG00000048126	1.38862	1.90986	4.90334	0.0693564	0.959862
ENSMUSG00000015605	0.237775	4.74341	4.84742	0.0694876	0.959862
ENSMUSG00000004500	-0.362553	3.4426	4.84285	0.0695875	0.959862
ENSMUSG00000046093	1.45896	6.01231	4.88977	0.069648	0.959862
ENSMUSG00000045691	0.270135	4.81829	4.8373	0.0697092	0.959862
ENSMUSG00000060314	1.00892	4.79394	4.88431	0.0697656	0.959862
ENSMUSG00000028967	-0.312248	5.45001	4.83224	0.0698202	0.959862
ENSMUSG00000023912	-0.267189	5.458	4.83056	0.0698572	0.959862
ENSMUSG00000043300	0.255027	4.86067	4.8231	0.0700216	0.959862
ENSMUSG00000031738	1.79695	-0.340752	4.85324	0.0700342	0.959862
ENSMUSG00000115503	0.981532	-1.06211	4.82234	0.0700383	0.959862
ENSMUSG00000111939	-0.703983	1.32655	4.82101	0.0700678	0.959862
ENSMUSG00000034730	0.519339	7.37777	4.83977	0.0700688	0.959862
ENSMUSG00000048349	3.57183	1.75147	4.86898	0.0700977	0.959862
ENSMUSG00000032392	0.482377	1.92655	4.81668	0.0701636	0.959862
ENSMUSG00000074671	0.662222	4.2668	4.86464	0.0701922	0.959862
ENSMUSG00000034247	-0.439927	5.27283	4.81851	0.0701945	0.959862
ENSMUSG00000062949	-0.229168	5.15964	4.81522	0.0701957	0.959862
ENSMUSG00000031880	0.856997	0.132009	4.81284	0.0702485	0.959862
ENSMUSG00000035228	0.447901	3.8649	4.8118	0.0702715	0.959862
ENSMUSG00000084390	-1.84812	-0.792281	4.81126	0.0702835	0.959862
ENSMUSG00000021930	0.216894	5.75204	4.81077	0.0702943	0.959862
ENSMUSG00000020882	0.808399	4.83764	4.85426	0.0704186	0.959862
ENSMUSG00000111512	-0.914233	-0.0953671	4.80283	0.070471	0.959862
ENSMUSG00000046721	0.299246	5.87084	4.80282	0.070471	0.959862
ENSMUSG00000046807	0.355162	5.46379	4.79327	0.0706841	0.959862
ENSMUSG00000057036	0.211329	6.5797	4.793	0.0706901	0.959862
ENSMUSG00000028785	1.23472	6.12673	4.8407	0.0707159	0.959862
ENSMUSG00000013833	0.243184	5.00904	4.79011	0.0707548	0.959862
ENSMUSG00000030004	-0.56825	0.610201	4.78687	0.0708273	0.959862
ENSMUSG00000039556	0.245033	4.75229	4.78534	0.0708616	0.959862
ENSMUSG00000026112	0.191945	6.3354	4.78393	0.0708933	0.959862
ENSMUSG00000019803	2.10417	1.00517	4.82783	0.0709998	0.959862
ENSMUSG00000079262	-0.600595	2.29714	4.7764	0.0710626	0.959862
ENSMUSG00000019856	-0.248132	5.35147	4.77491	0.0710962	0.959862
ENSMUSG00000000409	0.900796	-0.261285	4.77381	0.0711209	0.959862
ENSMUSG00000094200	1.47135	-1.13698	4.77363	0.0711251	0.959862
ENSMUSG00000031737	0.519632	2.12159	4.77247	0.0711512	0.959862
ENSMUSG00000064030	0.298552	3.43764	4.77207	0.0711602	0.959862
ENSMUSG00000025722	0.272868	4.03338	4.76303	0.0713646	0.959862
ENSMUSG00000082016	0.288108	5.5164	4.76284	0.0713689	0.959862
ENSMUSG00000071757	-0.290257	4.56441	4.76133	0.071403	0.959862
ENSMUSG00000094595	0.762245	1.39971	4.76007	0.0714315	0.959862
ENSMUSG00000038312	-0.279425	4.42432	4.75982	0.0714373	0.959862
ENSMUSG00000054999	1.05278	-0.402446	4.75792	0.0714804	0.959862
ENSMUSG00000044197	0.251672	4.67987	4.74692	0.0717306	0.959862
ENSMUSG00000039781	0.227446	4.31442	4.7457	0.0717585	0.959862
ENSMUSG00000025758	0.541344	2.09917	4.74447	0.0717866	0.959862
ENSMUSG00000058799	0.544222	6.7186	4.78097	0.0718408	0.959862
ENSMUSG00000003032	-0.695146	3.00164	4.74525	0.0718922	0.959862
ENSMUSG00000035576	0.976139	2.55541	4.78425	0.0719619	0.959862
ENSMUSG00000051985	-3.97316	0.258013	4.78352	0.0719892	0.959862
ENSMUSG00000035069	-0.404725	2.81555	4.73386	0.0720294	0.959862
ENSMUSG00000082985	0.627422	-0.0807059	4.73369	0.0720333	0.959862
ENSMUSG00000031536	-0.301502	5.3821	4.73308	0.0720472	0.959862
ENSMUSG00000093904	0.433843	7.96462	4.72919	0.0721366	0.959862
ENSMUSG00000029998	0.274017	6.5356	4.72659	0.0721962	0.959862
ENSMUSG00000022438	0.237455	5.14016	4.72584	0.0722135	0.959862
ENSMUSG00000041544	0.448505	4.49414	4.72573	0.0722265	0.959862
ENSMUSG00000116128	0.749153	1.21867	4.72329	0.0722723	0.959862
ENSMUSG00000054863	0.522885	6.34948	4.75965	0.072291	0.959862
ENSMUSG00000038034	0.346491	6.85566	4.72093	0.0723267	0.959862
ENSMUSG00000025432	-0.644652	0.785177	4.71906	0.0723697	0.959862
ENSMUSG00000030432	0.212376	5.25201	4.71719	0.072413	0.959862
ENSMUSG00000099655	0.840417	-0.256993	4.70002	0.072811	0.959862
ENSMUSG00000031590	-0.241922	4.18309	4.69634	0.0728968	0.959862
ENSMUSG00000060739	0.232973	5.25467	4.69574	0.0729108	0.959862
ENSMUSG00000079162	-0.983028	-0.884493	4.6955	0.0729164	0.959862
ENSMUSG00000002031	0.192868	5.17867	4.69044	0.0730345	0.959862
ENSMUSG00000026315	-1.09285	1.35543	4.6956	0.073068	0.959862
ENSMUSG00000049382	-3.69866	-0.268156	4.73307	0.0731383	0.959862
ENSMUSG00000021714	0.750528	-0.805044	4.68497	0.0731624	0.959862
ENSMUSG00000048280	-0.23739	5.90575	4.68146	0.0732448	0.959862
ENSMUSG00000068391	0.406534	2.947	4.67906	0.073301	0.959862
ENSMUSG00000029093	1.36699	4.60932	4.72057	0.0734271	0.959862
ENSMUSG00000020135	0.291482	7.44222	4.66976	0.0735199	0.959862
ENSMUSG00000022711	-0.303973	3.99755	4.6696	0.0735237	0.959862
ENSMUSG00000016239	0.344609	3.75582	4.66664	0.0735935	0.959862
ENSMUSG00000022205	0.252929	6.43602	4.66421	0.073651	0.959862
ENSMUSG00000072620	-0.926953	0.295567	4.66156	0.0737136	0.959862
ENSMUSG00000025857	-0.327731	2.99838	4.65951	0.0737623	0.959862
ENSMUSG00000028389	0.315835	4.52757	4.65938	0.0737651	0.959862
ENSMUSG00000073591	0.228612	4.13089	4.65523	0.0738636	0.959862
ENSMUSG00000037014	1.46073	-0.3424	4.655	0.0739144	0.959862
ENSMUSG00000028842	-0.241722	6.74877	4.65002	0.0739873	0.959862
ENSMUSG00000051236	-0.297404	3.41503	4.64844	0.0740251	0.959862
ENSMUSG00000042873	0.256743	6.84373	4.64431	0.0741234	0.959862
ENSMUSG00000021536	0.765475	5.86185	4.68992	0.0741414	0.959862
ENSMUSG00000078440	0.248845	4.76984	4.64327	0.0741481	0.959862
ENSMUSG00000026694	0.25922	3.67085	4.64155	0.0741892	0.959862
ENSMUSG00000033618	-0.388157	5.57341	4.64148	0.0741909	0.959862
ENSMUSG00000034098	0.346398	5.50589	4.64001	0.074226	0.959862
ENSMUSG00000041797	0.473191	3.37529	4.63869	0.0742576	0.959862
ENSMUSG00000062861	0.326719	3.28025	4.63611	0.0743193	0.959862
ENSMUSG00000026579	-4.63539	3.61599	4.68092	0.0743531	0.959862
ENSMUSG00000045876	0.454344	2.70519	4.63255	0.0744044	0.959862
ENSMUSG00000059142	0.427817	3.52901	4.63236	0.0744092	0.959862
ENSMUSG00000073664	-0.245823	6.13044	4.62988	0.0744687	0.959862
ENSMUSG00000072647	-0.512175	5.01923	4.65134	0.0744829	0.959862
ENSMUSG00000028630	0.436034	4.06467	4.62038	0.0746971	0.959862
ENSMUSG00000023965	0.364551	5.60251	4.61796	0.0747553	0.959862
ENSMUSG00000045273	0.863433	-0.591381	4.61476	0.0748325	0.959862
ENSMUSG00000030708	-1.81671	-0.690239	4.61517	0.0748498	0.959862
ENSMUSG00000039850	0.30993	4.72754	4.61404	0.07485	0.959862
ENSMUSG00000031820	0.183579	5.70363	4.61326	0.0748687	0.959862
ENSMUSG00000031673	0.259519	4.92468	4.61279	0.0748802	0.959862
ENSMUSG00000020327	0.645567	1.80503	4.6079	0.0749985	0.959862
ENSMUSG00000025386	-0.945752	-0.174814	4.60744	0.0750097	0.959862
ENSMUSG00000055148	-0.592152	2.80863	4.60641	0.0750347	0.959862
ENSMUSG00000031537	-0.342927	5.77196	4.60142	0.0751556	0.959862
ENSMUSG00000052395	0.362861	3.13545	4.60003	0.0751894	0.959862
ENSMUSG00000043398	0.391072	3.88869	4.59715	0.0752597	0.959862
ENSMUSG00000044502	0.202654	5.36425	4.59665	0.0752719	0.959862
ENSMUSG00000055320	-0.28011	5.02445	4.59622	0.0752821	0.959862
ENSMUSG00000089859	-0.498935	1.4149	4.59171	0.0753922	0.959862
ENSMUSG00000049536	0.470417	4.70514	4.60179	0.0754092	0.959862
ENSMUSG00000024726	-0.289509	3.51104	4.58672	0.0755141	0.959862
ENSMUSG00000005949	-0.409232	4.33487	4.58604	0.0755308	0.959862
ENSMUSG00000031608	-0.781352	5.17093	4.62872	0.0755967	0.959862
ENSMUSG00000006281	-0.308988	3.86983	4.58292	0.0756072	0.959862
ENSMUSG00000061167	0.190624	5.5537	4.5803	0.0756714	0.959862
ENSMUSG00000050822	-0.946618	5.22896	4.62334	0.0757265	0.959862
ENSMUSG00000046678	-0.63846	0.418894	4.57644	0.0757661	0.959862
ENSMUSG00000053550	1.3069	4.73192	4.61805	0.0758542	0.959862
ENSMUSG00000044952	-0.223586	4.48725	4.57269	0.0758584	0.959862
ENSMUSG00000027499	0.435031	7.67277	4.57146	0.0758885	0.959862
ENSMUSG00000074170	-0.896571	3.95587	4.6101	0.076047	0.959862
ENSMUSG00000047434	0.284292	4.69112	4.55933	0.0761879	0.959862
ENSMUSG00000102312	0.339882	2.98064	4.54842	0.0764588	0.959862
ENSMUSG00000020914	0.534923	0.599209	4.54839	0.0764595	0.959862
ENSMUSG00000036057	-0.286215	6.13813	4.54588	0.0765218	0.959862
ENSMUSG00000095195	2.16809	-0.397389	4.58954	0.0765487	0.959862
ENSMUSG00000066721	1.49853	0.756775	4.58345	0.0766983	0.959862
ENSMUSG00000022577	1.57532	4.48102	4.58122	0.0767531	0.959862
ENSMUSG00000069516	0.866502	3.00246	4.57874	0.0768142	0.959862
ENSMUSG00000001783	0.224863	6.35914	4.53376	0.0768244	0.959862
ENSMUSG00000022837	0.27165	4.53669	4.53235	0.0768598	0.959862
ENSMUSG00000087298	-1.09337	0.0399842	4.5319	0.0768711	0.959862
ENSMUSG00000034324	0.561597	4.63585	4.56713	0.0768727	0.959862
ENSMUSG00000055932	0.270321	7.73241	4.53127	0.0768868	0.959862
ENSMUSG00000044461	0.535762	2.28573	4.53051	0.0769058	0.959862
ENSMUSG00000027247	0.202666	5.36991	4.5291	0.0769413	0.959862
ENSMUSG00000093769	-0.555251	2.19282	4.52779	0.0769742	0.959862
ENSMUSG00000066324	0.291844	7.58801	4.52746	0.0769823	0.959862
ENSMUSG00000043411	-0.34491	6.96879	4.52583	0.0770234	0.959862
ENSMUSG00000022507	-0.195187	6.03731	4.52575	0.0770254	0.959862
ENSMUSG00000036565	0.315426	7.21978	4.52505	0.0770429	0.959862
ENSMUSG00000029821	0.233003	4.60512	4.52261	0.0771043	0.959862
ENSMUSG00000051367	1.39631	-0.728307	4.52185	0.0771235	0.959862
ENSMUSG00000033152	0.319594	7.36333	4.51847	0.0772085	0.959862
ENSMUSG00000048939	0.554517	3.97266	4.52777	0.0773806	0.959862
ENSMUSG00000070003	0.448598	5.29941	4.52269	0.0774539	0.959862
ENSMUSG00000029068	-0.676227	6.7726	4.55002	0.0775258	0.959862
ENSMUSG00000021262	0.414978	6.02653	4.5045	0.0777345	0.959862
ENSMUSG00000033502	-0.486945	2.39751	4.49702	0.0777517	0.959862
ENSMUSG00000030321	-0.424043	2.26798	4.49415	0.0778248	0.959862
ENSMUSG00000079484	-0.65175	4.0251	4.52624	0.0778512	0.959862
ENSMUSG00000038351	0.7116	5.32014	4.53695	0.0778529	0.959862
ENSMUSG00000066129	-0.285854	8.26697	4.49243	0.0778686	0.959862
ENSMUSG00000087651	0.442705	2.58024	4.49157	0.0778907	0.959862
ENSMUSG00000033491	-0.696553	2.29639	4.49002	0.0779301	0.959862
ENSMUSG00000067199	0.35194	3.4992	4.48908	0.0779542	0.959862
ENSMUSG00000063446	1.86747	2.09324	4.52854	0.0780641	0.959862
ENSMUSG00000061517	0.610819	3.00617	4.48144	0.0781569	0.959862
ENSMUSG00000018012	0.650845	3.03778	4.48538	0.0782217	0.959862
ENSMUSG00000034329	-0.335351	3.23199	4.47618	0.0782845	0.959862
ENSMUSG00000026127	-0.229461	5.11955	4.47323	0.0783604	0.959862
ENSMUSG00000034706	-0.483606	1.9652	4.46863	0.0784789	0.959862
ENSMUSG00000079386	0.955735	0.339598	4.46794	0.0784965	0.959862
ENSMUSG00000031029	0.199736	6.23184	4.46754	0.0785069	0.959862
ENSMUSG00000000037	1.68818	0.574687	4.50915	0.0785544	0.959862
ENSMUSG00000015217	0.720757	4.05248	4.50873	0.078565	0.959862
ENSMUSG00000059173	1.77434	3.16969	4.50816	0.0785794	0.959862
ENSMUSG00000046961	1.73862	0.121378	4.50804	0.0785826	0.959862
ENSMUSG00000031060	-0.371143	5.91277	4.46407	0.0785965	0.959862
ENSMUSG00000054555	0.475049	2.83444	4.46151	0.0786625	0.959862
ENSMUSG00000048368	1.58508	1.05653	4.50334	0.0787021	0.959862
ENSMUSG00000062563	0.858485	2.24564	4.4691	0.0788753	0.959862
ENSMUSG00000048307	0.204292	7.10915	4.45063	0.0789446	0.959862
ENSMUSG00000054871	0.825934	2.67334	4.47623	0.0789776	0.959862
ENSMUSG00000050248	0.793686	2.60174	4.46308	0.0790484	0.959862
ENSMUSG00000087150	0.985203	0.26206	4.44416	0.0791128	0.959862
ENSMUSG00000030096	0.318207	7.25158	4.44356	0.0791285	0.959862
ENSMUSG00000031273	0.438447	1.76274	4.43456	0.0793637	0.959862
ENSMUSG00000005882	0.19557	5.88956	4.43161	0.0794407	0.959862
ENSMUSG00000000861	0.645491	4.27345	4.46928	0.0795759	0.959862
ENSMUSG00000035392	0.213316	5.76831	4.42448	0.0796279	0.959862
ENSMUSG00000021624	1.17668	0.396722	4.42323	0.0797049	0.959862
ENSMUSG00000021474	0.321987	5.38341	4.41862	0.0797821	0.959862
ENSMUSG00000020521	-0.488221	4.31626	4.42258	0.0798099	0.959862
ENSMUSG00000007892	0.365123	7.16363	4.41588	0.0798544	0.959862
ENSMUSG00000066043	-0.361132	4.40913	4.41199	0.0799572	0.959862
ENSMUSG00000060681	0.23088	7.20496	4.41156	0.0799685	0.959862
ENSMUSG00000081772	-0.589566	1.05268	4.40746	0.080077	0.959862
ENSMUSG00000105388	0.394774	5.02855	4.40708	0.0800872	0.959862
ENSMUSG00000042055	0.178146	5.64404	4.40675	0.0800959	0.959862
ENSMUSG00000033762	-0.673138	2.49988	4.40575	0.0801224	0.959862
ENSMUSG00000018507	0.263664	3.76496	4.40556	0.0801274	0.959862
ENSMUSG00000073702	0.309353	5.52284	4.40544	0.0801305	0.959862
ENSMUSG00000041921	-0.30424	4.57184	4.40514	0.0801385	0.959862
ENSMUSG00000031627	-0.275814	4.28435	4.40313	0.0801919	0.959862
ENSMUSG00000052496	1.13612	0.240784	4.40059	0.0802594	0.959862
ENSMUSG00000035000	0.813889	1.39477	4.40024	0.0802686	0.959862
ENSMUSG00000038670	0.92269	-0.532532	4.3978	0.0803333	0.959862
ENSMUSG00000063060	0.503098	1.08809	4.39779	0.0803336	0.959862
ENSMUSG00000065979	0.271347	4.75402	4.39716	0.0803504	0.959862
ENSMUSG00000051095	-0.24951	4.81907	4.39653	0.0803672	0.959862
ENSMUSG00000038525	0.271001	3.61513	4.39551	0.0803945	0.959862
ENSMUSG00000033405	0.316834	2.94708	4.3867	0.0806294	0.959862
ENSMUSG00000015013	0.240772	4.1657	4.38322	0.0807227	0.959862
ENSMUSG00000021548	-0.222028	5.52607	4.3826	0.0807393	0.959862
ENSMUSG00000034620	0.215272	4.67491	4.37703	0.0808887	0.959862
ENSMUSG00000039672	-7.77233	3.25085	4.41574	0.0809764	0.959862
ENSMUSG00000060441	0.621185	-0.385817	4.37145	0.0810386	0.959862
ENSMUSG00000038762	-0.194875	6.29635	4.36419	0.0812345	0.959862
ENSMUSG00000000439	0.222826	5.28839	4.36031	0.0813394	0.959862
ENSMUSG00000114096	-0.423521	2.17674	4.36013	0.0813442	0.959862
ENSMUSG00000026283	0.320284	3.84416	4.35863	0.0813848	0.959862
ENSMUSG00000020890	0.395696	2.48421	4.35644	0.0814442	0.959862
ENSMUSG00000033845	-0.201477	4.5236	4.35186	0.0815685	0.959862
ENSMUSG00000040152	0.381381	3.26706	4.35056	0.0816037	0.959862
ENSMUSG00000046269	0.576323	3.02261	4.34945	0.081634	0.959862
ENSMUSG00000096010	-0.651971	0.901552	4.34822	0.0816673	0.959862
ENSMUSG00000022517	0.221274	7.60369	4.34622	0.0817217	0.959862
ENSMUSG00000038679	0.244309	5.34272	4.34391	0.0817848	0.959862
ENSMUSG00000032562	0.266118	7.12605	4.34162	0.0818471	0.959862
ENSMUSG00000000889	-5.79375	-0.00344996	4.38223	0.0818703	0.959862
ENSMUSG00000021339	-0.209426	7.03232	4.33989	0.0818943	0.959862
ENSMUSG00000101337	0.593197	1.39999	4.33983	0.081896	0.959862
ENSMUSG00000021590	0.578355	0.483381	4.33936	0.0819089	0.959862
ENSMUSG00000048232	0.632344	4.91614	4.37872	0.0819645	0.959862
ENSMUSG00000050556	0.961073	6.07694	4.37671	0.0820187	0.959862
ENSMUSG00000084283	-0.803132	0.00830277	4.33521	0.0820225	0.959862
ENSMUSG00000042506	0.278606	7.69625	4.33399	0.0820559	0.959862
ENSMUSG00000026058	0.61343	3.4224	4.34734	0.0820641	0.959862
ENSMUSG00000068428	-3.58275	0.142566	4.3675	0.0822673	0.959862
ENSMUSG00000095125	0.842956	-1.04262	4.32096	0.0824137	0.959862
ENSMUSG00000057469	-0.265239	5.36644	4.32024	0.0824335	0.959862
ENSMUSG00000063646	0.817799	4.98713	4.35716	0.0825477	0.959862
ENSMUSG00000008136	1.20973	1.23713	4.34231	0.0826752	0.959862
ENSMUSG00000037016	-0.61041	2.52945	4.3105	0.0827025	0.959862
ENSMUSG00000035877	-0.30624	6.74687	4.30887	0.0827476	0.959862
ENSMUSG00000051495	-0.292258	5.994	4.30671	0.0828076	0.959862
ENSMUSG00000015002	-0.235651	8.01707	4.30489	0.0828581	0.959862
ENSMUSG00000028950	0.838831	0.831278	4.30296	0.0829116	0.959862
ENSMUSG00000078552	-0.593108	1.93853	4.3007	0.0829743	0.959862
ENSMUSG00000036109	-0.525222	1.04319	4.29747	0.0830643	0.959862
ENSMUSG00000054115	-0.470008	3.14483	4.29431	0.0831523	0.959862
ENSMUSG00000021668	-0.237447	3.91047	4.29255	0.0832015	0.959862
ENSMUSG00000102049	-0.367971	4.91359	4.2916	0.083228	0.959862
ENSMUSG00000078184	-0.742256	0.401255	4.29136	0.0832347	0.959862
ENSMUSG00000044211	0.676551	1.42736	4.28255	0.083481	0.959862
ENSMUSG00000035835	1.08912	4.78654	4.32144	0.0835265	0.959862
ENSMUSG00000000266	0.223643	5.71023	4.28046	0.0835396	0.959862
ENSMUSG00000060601	-0.182634	5.50314	4.27903	0.0835798	0.959862
ENSMUSG00000055799	0.302734	2.9197	4.27683	0.0836417	0.959862
ENSMUSG00000024873	0.701836	4.73304	4.31368	0.0837412	0.959862
ENSMUSG00000006014	1.67286	2.74472	4.30934	0.0838616	0.959862
ENSMUSG00000027854	-0.183721	5.9496	4.26335	0.0840217	0.959862
ENSMUSG00000009739	0.311188	6.51033	4.2625	0.0840458	0.959862
ENSMUSG00000006930	1.33452	6.93425	4.29787	0.0841811	0.959862
ENSMUSG00000078684	-0.243141	5.61309	4.2519	0.0843465	0.959862
ENSMUSG00000061535	0.648608	-0.399514	4.25111	0.0843689	0.959862
ENSMUSG00000038607	0.259021	3.48334	4.25052	0.0843858	0.959862
ENSMUSG00000025154	0.413373	2.06717	4.24644	0.0845018	0.959862
ENSMUSG00000039347	0.226795	7.89734	4.24639	0.0845033	0.959862
ENSMUSG00000004902	0.644876	5.8707	4.28618	0.0845083	0.959862
ENSMUSG00000052566	0.344625	3.33155	4.24313	0.0845964	0.959862
ENSMUSG00000037112	-0.246126	5.50164	4.23965	0.0846957	0.959862
ENSMUSG00000098369	-1.14874	-0.193674	4.23853	0.0847278	0.959862
ENSMUSG00000001157	-0.243715	4.94971	4.23768	0.0847522	0.959862
ENSMUSG00000000317	-0.756874	1.70962	4.237	0.0847715	0.959862
ENSMUSG00000029449	0.75437	4.36206	4.2768	0.0847721	0.959862
ENSMUSG00000041560	0.181938	5.73477	4.23525	0.0848218	0.959862
ENSMUSG00000030201	-0.224583	6.54659	4.23498	0.0848294	0.959862
ENSMUSG00000060735	3.05756	0.830088	4.27345	0.0848664	0.959862
ENSMUSG00000046287	1.03415	4.04369	4.27113	0.0849321	0.959862
ENSMUSG00000022041	-0.752213	-0.210228	4.23004	0.0849711	0.959862
ENSMUSG00000028845	0.693981	-0.234198	4.22853	0.0850144	0.959862
ENSMUSG00000031700	-0.33286	5.81145	4.22849	0.0850156	0.959862
ENSMUSG00000022216	0.614332	3.84396	4.25458	0.0850886	0.959862
ENSMUSG00000049241	1.23519	1.01318	4.2538	0.0851108	0.959862
ENSMUSG00000025104	0.466993	6.64977	4.24615	0.0851261	0.959862
ENSMUSG00000055137	0.505123	1.96246	4.22235	0.0851922	0.959862
ENSMUSG00000032103	-0.288356	3.27551	4.22218	0.0851974	0.959862
ENSMUSG00000094942	0.577117	-0.174674	4.22182	0.0852075	0.959862
ENSMUSG00000022999	-0.424371	3.59818	4.22094	0.0852329	0.959862
ENSMUSG00000030663	0.23733	5.94704	4.22078	0.0852376	0.959862
ENSMUSG00000055553	0.256209	4.24124	4.21978	0.0852665	0.959862
ENSMUSG00000039154	0.356871	4.59241	4.21863	0.0852996	0.959862
ENSMUSG00000054836	0.376585	3.31563	4.21168	0.0855005	0.959862
ENSMUSG00000091803	0.233931	3.967	4.20987	0.0855532	0.959862
ENSMUSG00000020732	-0.98006	4.5694	4.24768	0.0855985	0.959862
ENSMUSG00000020253	0.286007	3.81564	4.2051	0.0856916	0.959862
ENSMUSG00000005897	-0.324781	4.03001	4.20428	0.0857153	0.959862
ENSMUSG00000039795	0.273842	4.04294	4.20018	0.0858346	0.959862
ENSMUSG00000024459	1.4607	-0.780255	4.19971	0.0858483	0.959862
ENSMUSG00000061315	0.207591	6.62929	4.1985	0.0858837	0.959862
ENSMUSG00000039232	0.780015	-0.492275	4.19232	0.0860639	0.959862
ENSMUSG00000037788	0.339658	5.65856	4.19195	0.0860749	0.959862
ENSMUSG00000028476	0.289984	3.70366	4.18871	0.0861696	0.959862
ENSMUSG00000052593	-0.255875	4.86557	4.18845	0.0861771	0.959862
ENSMUSG00000049555	1.02933	2.57765	4.22715	0.0861876	0.959862
ENSMUSG00000032611	-0.753731	0.0119016	4.18773	0.0861983	0.959862
ENSMUSG00000052299	-0.214433	6.26765	4.18654	0.086233	0.959862
ENSMUSG00000082593	-0.768607	-0.300171	4.18595	0.0862503	0.959862
ENSMUSG00000000706	1.05396	-1.01536	4.18207	0.0863643	0.959862
ENSMUSG00000030094	0.271934	4.05549	4.1816	0.0863779	0.959862
ENSMUSG00000048895	0.415389	6.63057	4.1873	0.0863875	0.959862
ENSMUSG00000019139	0.661814	4.28646	4.21871	0.0864315	0.959862
ENSMUSG00000062198	-0.414324	3.68184	4.1774	0.0865014	0.959862
ENSMUSG00000095990	0.346985	3.04065	4.17737	0.0865024	0.959862
ENSMUSG00000073062	0.256465	4.77441	4.17652	0.0865273	0.959862
ENSMUSG00000000562	-0.68153	-0.412096	4.17351	0.086616	0.959862
ENSMUSG00000037204	0.326935	3.57958	4.16486	0.0868716	0.959862
ENSMUSG00000051007	0.281959	4.16889	4.16271	0.0869352	0.959862
ENSMUSG00000055409	0.453868	5.64121	4.17005	0.0873458	0.959862
ENSMUSG00000096887	0.508632	7.14339	4.17466	0.0873979	0.959862
ENSMUSG00000021906	-0.228318	4.22753	4.14255	0.0875355	0.959862
ENSMUSG00000028933	-0.277151	3.55076	4.14205	0.0875505	0.959862
ENSMUSG00000031642	0.622714	3.63313	4.16517	0.0875724	0.959862
ENSMUSG00000028517	0.279531	7.92725	4.13839	0.0876601	0.959862
ENSMUSG00000021032	2.98218	1.32442	4.17661	0.0876621	0.959862
ENSMUSG00000027276	0.790722	3.07198	4.17545	0.0876708	0.959862
ENSMUSG00000003865	-0.24086	4.62981	4.13562	0.0877432	0.959862
ENSMUSG00000042797	0.267244	3.52311	4.13335	0.0878112	0.959862
ENSMUSG00000020235	0.22023	5.57705	4.13217	0.0878466	0.959862
ENSMUSG00000047407	0.651211	1.15931	4.1321	0.0878487	0.959862
ENSMUSG00000038174	-0.205991	7.48909	4.13044	0.0878986	0.959862
ENSMUSG00000094626	0.920796	2.89405	4.16625	0.0879686	0.959862
ENSMUSG00000043753	-1.52203	-0.685316	4.12578	0.0880391	0.959862
ENSMUSG00000091905	0.402154	3.51895	4.1249	0.0880654	0.959862
ENSMUSG00000040969	0.911717	-0.773939	4.12484	0.0880674	0.959862
ENSMUSG00000005533	-0.234647	6.73723	4.12441	0.0880805	0.959862
ENSMUSG00000025050	-0.504248	3.66577	4.11796	0.0882751	0.959862
ENSMUSG00000000560	0.250162	5.2208	4.11762	0.0882855	0.959862
ENSMUSG00000058200	-0.718954	0.560692	4.11648	0.0883199	0.959862
ENSMUSG00000050503	-1.68494	2.30724	4.15118	0.0884172	0.959862
ENSMUSG00000021388	0.641238	1.40756	4.11138	0.0884745	0.959862
ENSMUSG00000000792	1.25245	2.52959	4.1464	0.0885601	0.959862
ENSMUSG00000028699	-1.15339	-0.854882	4.10573	0.0886464	0.959862
ENSMUSG00000026836	-0.372636	4.68818	4.1054	0.0886562	0.959862
ENSMUSG00000082765	-0.500398	1.85062	4.10226	0.0887521	0.959862
ENSMUSG00000059406	-0.810963	-0.619611	4.09929	0.0888424	0.959862
ENSMUSG00000006676	-0.378615	7.31362	4.09886	0.0888558	0.959862
ENSMUSG00000037742	0.330674	10.4642	4.09537	0.0889623	0.959862
ENSMUSG00000027341	-0.19876	4.52296	4.09231	0.089056	0.959862
ENSMUSG00000085925	0.639353	2.00733	4.09031	0.0891171	0.959862
ENSMUSG00000025931	-0.332618	8.44481	4.08931	0.0891479	0.959862
ENSMUSG00000036352	-0.200967	5.22646	4.08741	0.0892062	0.959862
ENSMUSG00000025558	-0.410706	8.11567	4.08207	0.0893704	0.959862
ENSMUSG00000064264	0.364479	3.61559	4.08017	0.0894287	0.959862
ENSMUSG00000043419	0.844766	6.56991	4.11668	0.0894557	0.959862
ENSMUSG00000090264	-0.893822	0.511875	4.07758	0.0895086	0.959862
ENSMUSG00000020074	-0.369857	6.21663	4.0775	0.0895109	0.959862
ENSMUSG00000032518	0.418724	7.49645	4.07458	0.0896066	0.959862
ENSMUSG00000035378	0.361998	2.65559	4.07136	0.0897007	0.959862
ENSMUSG00000039670	0.418485	1.55626	4.06973	0.089751	0.959862
ENSMUSG00000001227	0.398208	5.90868	4.07157	0.0898721	0.959862
ENSMUSG00000010175	-0.602044	5.89061	4.10123	0.0899264	0.959862
ENSMUSG00000036412	1.77671	-1.00546	4.06993	0.0901001	0.959862
ENSMUSG00000000782	0.591653	1.97697	4.05778	0.0901219	0.959862
ENSMUSG00000033364	-0.277939	5.26146	4.05709	0.0901433	0.959862
ENSMUSG00000044034	-1.03129	-1.13891	4.05499	0.0902089	0.959862
ENSMUSG00000047669	0.25125	3.34633	4.04617	0.0904844	0.959862
ENSMUSG00000036578	1.49662	3.25378	4.08159	0.0905295	0.959862
ENSMUSG00000049036	0.325638	2.60145	4.04149	0.090631	0.959862
ENSMUSG00000025875	-0.356829	4.8938	4.03974	0.0906857	0.959862
ENSMUSG00000021000	-0.223515	5.84926	4.03934	0.0906985	0.959862
ENSMUSG00000028798	0.18012	5.6674	4.03446	0.0908519	0.959862
ENSMUSG00000051379	0.428732	4.60492	4.03916	0.0908592	0.959862
ENSMUSG00000031841	1.50166	4.8599	4.06824	0.0909424	0.959862
ENSMUSG00000087412	0.306733	6.04833	4.03151	0.0909445	0.959862
ENSMUSG00000050295	0.589726	2.53855	4.02833	0.0910449	0.959862
ENSMUSG00000036907	2.02442	0.41943	4.06446	0.09106	0.959862
ENSMUSG00000024235	-0.653395	1.68309	4.02725	0.0910789	0.959862
ENSMUSG00000003378	0.29435	6.15409	4.02508	0.0911477	0.959862
ENSMUSG00000042408	-0.17277	5.42857	4.02494	0.0911521	0.959862
ENSMUSG00000038274	0.332591	2.87861	4.02395	0.0911833	0.959862
ENSMUSG00000028064	1.11202	4.29476	4.05994	0.0912008	0.959862
ENSMUSG00000030522	-0.287709	5.25061	4.02065	0.0912876	0.959862
ENSMUSG00000029141	-0.229743	4.90099	4.01992	0.0913111	0.959862
ENSMUSG00000091541	-0.696133	-0.349643	4.01228	0.0915536	0.959862
ENSMUSG00000027335	-0.741631	1.65912	4.00984	0.091631	0.959862
ENSMUSG00000026018	0.41003	4.5956	4.00596	0.0917997	0.959862
ENSMUSG00000026686	-3.33355	0.717826	4.03575	0.0919591	0.959862
ENSMUSG00000021959	-0.396187	6.30119	3.99986	0.0920257	0.959862
ENSMUSG00000040220	-0.226911	4.4923	3.99623	0.0920657	0.959862
ENSMUSG00000001289	0.19795	5.95275	3.99185	0.0922064	0.959862
ENSMUSG00000066772	-0.778788	-0.855943	3.98878	0.0923051	0.959862
ENSMUSG00000024843	-0.441907	6.36586	4.00097	0.0923544	0.959862
ENSMUSG00000089862	0.327191	4.71035	3.98667	0.0923727	0.959862
ENSMUSG00000042010	-0.633105	3.60709	4.00633	0.0923771	0.959862
ENSMUSG00000061650	0.245828	4.68951	3.98304	0.0924898	0.959862
ENSMUSG00000021253	-0.328581	4.34635	3.97874	0.0926287	0.959862
ENSMUSG00000066268	-0.813697	-0.218136	3.97853	0.0926355	0.959862
ENSMUSG00000050592	-0.718984	2.80529	3.98368	0.0928046	0.959862
ENSMUSG00000062372	1.79544	2.6396	4.00547	0.0929202	0.959862
ENSMUSG00000022661	0.885061	5.89462	4.00357	0.0929809	0.959862
ENSMUSG00000042328	-0.438761	4.42816	3.96879	0.0929965	0.959862
ENSMUSG00000083084	0.705861	-0.677719	3.96306	0.0931372	0.959862
ENSMUSG00000025068	0.394506	3.93703	3.95959	0.0932502	0.959862
ENSMUSG00000047379	0.196005	6.09478	3.95472	0.0934094	0.959862
ENSMUSG00000092358	0.406413	2.76536	3.95269	0.0934758	0.959862
ENSMUSG00000047821	-0.47032	2.60878	3.95167	0.0935092	0.959862
ENSMUSG00000049336	1.23534	5.73552	3.98408	0.0936077	0.959862
ENSMUSG00000032908	-0.444418	6.83355	3.95895	0.0936288	0.959862
ENSMUSG00000040998	1.4817	3.7788	3.9802	0.093733	0.959862
ENSMUSG00000028890	-0.228864	5.32676	3.94415	0.0937556	0.959862
ENSMUSG00000014769	0.199236	6.11952	3.94371	0.0937703	0.959862
ENSMUSG00000035131	0.457019	4.61944	3.95621	0.0937831	0.959862
ENSMUSG00000043885	0.449565	6.57941	3.95328	0.0940852	0.959862
ENSMUSG00000035910	0.833529	2.90251	3.96721	0.0941547	0.959862
ENSMUSG00000052726	2.08601	1.54845	3.95815	0.0944506	0.959862
ENSMUSG00000024866	-1.12111	1.12047	3.93156	0.094502	0.959862
ENSMUSG00000075078	-0.394444	1.73469	3.91735	0.0946418	0.959862
ENSMUSG00000002803	0.218578	5.02901	3.9155	0.0947035	0.959862
ENSMUSG00000025630	0.32173	6.50077	3.91461	0.0947331	0.959862
ENSMUSG00000023330	0.425091	1.78556	3.91358	0.0947673	0.959862
ENSMUSG00000017286	0.322184	5.18874	3.91303	0.0947856	0.959862
ENSMUSG00000037022	-0.195865	4.73923	3.90946	0.094905	0.959862
ENSMUSG00000031066	0.72566	6.26507	3.94427	0.0949058	0.959862
ENSMUSG00000028430	0.288083	6.47441	3.90924	0.0949123	0.959862
ENSMUSG00000078869	0.744256	-0.0501201	3.90537	0.0950418	0.959862
ENSMUSG00000024036	0.44445	1.55794	3.90206	0.0951525	0.959862
ENSMUSG00000072623	0.178606	4.46276	3.90053	0.095204	0.959862
ENSMUSG00000050853	-0.819418	-0.754529	3.89964	0.0952336	0.959862
ENSMUSG00000063889	-0.249544	3.45396	3.89872	0.0952645	0.959862
ENSMUSG00000027742	-0.185393	5.61378	3.89863	0.0952675	0.959862
ENSMUSG00000047604	0.496834	2.01251	3.89699	0.0953228	0.959862
ENSMUSG00000091002	1.41934	2.36933	3.92884	0.0954158	0.959862
ENSMUSG00000031585	-0.268337	3.79755	3.8883	0.0956154	0.959862
ENSMUSG00000039989	0.232322	5.5617	3.8877	0.0956356	0.959862
ENSMUSG00000066189	1.22603	3.70404	3.9216	0.0956564	0.959862
ENSMUSG00000046743	1.01632	3.8612	3.91764	0.0957883	0.959862
ENSMUSG00000036890	0.391205	4.42058	3.87827	0.0959547	0.959862
ENSMUSG00000030446	0.309135	2.9615	3.87759	0.0959778	0.959862
ENSMUSG00000069378	1.95124	-0.4692	3.91179	0.0959836	0.959862
ENSMUSG00000022144	-1.15875	-0.590807	3.87474	0.0960746	0.959862
ENSMUSG00000059422	-6.37551	-1.50212	4.21936	0.0960957	0.959862
ENSMUSG00000004044	0.362867	4.73289	3.87315	0.0961287	0.959862
ENSMUSG00000022768	1.0642	0.000838398	3.8721	0.0961642	0.959862
ENSMUSG00000052534	0.474916	6.97984	3.89259	0.0961928	0.959862
ENSMUSG00000091144	-0.751695	0.0529434	3.86965	0.0962478	0.959862
ENSMUSG00000037852	0.817089	10.0807	3.90182	0.0963176	0.959862
ENSMUSG00000032850	0.23678	6.17339	3.86252	0.0964907	0.959862
ENSMUSG00000073555	0.973719	-0.801973	3.8624	0.0964949	0.959862
ENSMUSG00000031297	0.493158	3.43205	3.8603	0.0965667	0.959862
ENSMUSG00000023942	0.277094	4.74214	3.85959	0.096591	0.959862
ENSMUSG00000037843	1.56534	4.67965	3.89227	0.0966394	0.959862
ENSMUSG00000051627	-0.91704	0.915253	3.85661	0.0966931	0.959862
ENSMUSG00000001260	0.919267	4.77238	3.89056	0.0966968	0.959862
ENSMUSG00000074336	-0.722403	0.110659	3.85643	0.0966992	0.959862
ENSMUSG00000040612	1.46413	4.80344	3.88909	0.0967465	0.959862
ENSMUSG00000068396	0.914236	1.76527	3.86628	0.0968064	0.959862
ENSMUSG00000028039	0.84034	3.60189	3.88709	0.0968143	0.959862
ENSMUSG00000000632	0.272563	6.5399	3.85239	0.096838	0.959862
ENSMUSG00000069208	0.261918	3.7792	3.85198	0.096852	0.959862
ENSMUSG00000115716	-1.01964	-1.25555	3.85084	0.0968913	0.959862
ENSMUSG00000010110	-0.28071	5.78749	3.84955	0.0969357	0.959862
ENSMUSG00000022750	0.208608	5.9195	3.84647	0.0970417	0.959862
ENSMUSG00000038002	-0.278392	5.75197	3.84431	0.0971158	0.959862
ENSMUSG00000022674	0.263341	6.3649	3.8421	0.0971922	0.959862
ENSMUSG00000039217	0.51353	2.82539	3.84022	0.0972571	0.959862
ENSMUSG00000030772	1.10203	4.47747	3.8687	0.0974392	0.959862
ENSMUSG00000024085	0.239729	4.2568	3.83298	0.0975075	0.959862
ENSMUSG00000028949	0.649323	5.29524	3.86449	0.0975831	0.959862
ENSMUSG00000022416	0.247789	6.63933	3.83066	0.0975882	0.959862
ENSMUSG00000031200	-0.375505	3.10577	3.82719	0.0977086	0.959862
ENSMUSG00000095325	0.233268	3.79757	3.82707	0.0977129	0.959862
ENSMUSG00000028266	0.470385	4.56295	3.83999	0.0977626	0.959862
ENSMUSG00000014773	0.68183	2.32614	3.82507	0.0977879	0.959862
ENSMUSG00000020491	0.279406	3.65993	3.82348	0.0978376	0.959862
ENSMUSG00000035967	-0.270025	6.16537	3.82114	0.0979193	0.959862
ENSMUSG00000064220	1.94814	-0.732749	3.84478	0.0982169	0.959862
ENSMUSG00000029348	0.343365	5.4581	3.80694	0.0984162	0.959862
ENSMUSG00000016921	-0.213555	6.90049	3.80439	0.0985058	0.959862
ENSMUSG00000019813	0.404466	2.10754	3.80289	0.0985586	0.959862
ENSMUSG00000002058	0.583958	4.10428	3.83187	0.0985851	0.959862
ENSMUSG00000048285	-0.424999	5.02102	3.80931	0.0985934	0.959862
ENSMUSG00000099083	-0.443903	6.2283	3.81633	0.0986453	0.959862
ENSMUSG00000022912	0.543472	3.57096	3.80862	0.0986509	0.959862
ENSMUSG00000039990	-0.413572	5.12109	3.80442	0.0987107	0.959862
ENSMUSG00000063428	-0.501934	4.78427	3.82093	0.0987321	0.959862
ENSMUSG00000054434	-0.602786	3.35589	3.80616	0.0987776	0.959862
ENSMUSG00000031137	1.01387	5.20873	3.82755	0.0988582	0.959862
ENSMUSG00000072720	1.4804	-0.0827664	3.8125	0.0989123	0.959862
ENSMUSG00000078864	-0.30185	2.96319	3.79091	0.098981	0.959862
ENSMUSG00000023235	-0.430974	3.20448	3.789	0.0990487	0.959862
ENSMUSG00000021215	-0.324634	4.18411	3.78737	0.0991066	0.959862
ENSMUSG00000033594	-0.679766	3.76661	3.81966	0.0991332	0.959862
ENSMUSG00000046223	-0.827687	-0.483947	3.78598	0.0991559	0.959862
ENSMUSG00000051499	0.432447	2.0039	3.78594	0.0991574	0.959862
ENSMUSG00000020684	0.245357	6.75354	3.78547	0.0991739	0.959862
ENSMUSG00000025646	-0.306636	4.48442	3.7854	0.0991766	0.959862
ENSMUSG00000022974	-0.676585	6.61594	3.81731	0.0992157	0.959862
ENSMUSG00000092544	-0.967248	-0.383671	3.78214	0.0992922	0.959862
ENSMUSG00000000600	-0.176771	6.49175	3.78135	0.0993201	0.959862
ENSMUSG00000032417	1.22631	3.47853	3.81291	0.0993695	0.959862
ENSMUSG00000078495	0.444012	1.96068	3.77878	0.0994118	0.959862
ENSMUSG00000031732	0.238384	5.88242	3.77842	0.0994246	0.959862
ENSMUSG00000003436	1.57553	-0.170336	3.79842	0.0995695	0.959862
ENSMUSG00000028034	-0.285106	7.24999	3.77399	0.0995824	0.959862
ENSMUSG00000020610	-0.183618	5.38437	3.76953	0.0997419	0.959862
ENSMUSG00000058603	0.196457	5.88912	3.76877	0.0997688	0.959862
ENSMUSG00000042628	-0.167686	5.55077	3.76603	0.0998669	0.959862
ENSMUSG00000029672	0.462667	4.97446	3.78583	0.0998876	0.959862
ENSMUSG00000055471	2.22252	1.96629	3.79656	0.0999455	0.959862
ENSMUSG00000040649	0.408942	4.92878	3.76851	0.0999844	0.959862
ENSMUSG00000020184	-0.216449	5.51383	3.76236	0.0999987	0.959862
ENSMUSG00000047033	0.45516	2.62974	3.76205	0.10001	0.959862
ENSMUSG00000015843	2.14482	0.906128	3.79364	0.100049	0.959862
ENSMUSG00000030407	0.305335	3.78095	3.75865	0.100132	0.959862
ENSMUSG00000019986	1.16268	7.50875	3.78702	0.100284	0.959862
ENSMUSG00000079845	-2.06136	0.408742	3.78679	0.100292	0.959862
ENSMUSG00000052516	0.922651	5.98974	3.78453	0.100372	0.959862
ENSMUSG00000028645	-0.406621	6.6875	3.74904	0.10066	0.959862
ENSMUSG00000003123	-0.350449	3.96228	3.74135	0.100757	0.959862
ENSMUSG00000004730	0.562033	1.66486	3.74088	0.100773	0.959862
ENSMUSG00000037104	0.326533	6.79792	3.74019	0.100799	0.959862
ENSMUSG00000071662	0.163131	5.09231	3.73944	0.100826	0.959862
ENSMUSG00000034617	-0.308987	3.82564	3.737	0.100914	0.959862
ENSMUSG00000025427	0.412391	4.43791	3.73604	0.100996	0.959862
ENSMUSG00000073878	1.40982	1.22638	3.76437	0.101092	0.959862
ENSMUSG00000022297	0.26003	3.68267	3.73139	0.101119	0.959862
ENSMUSG00000021318	0.506141	3.28738	3.72462	0.101366	0.959862
ENSMUSG00000100755	0.272288	6.20908	3.72272	0.101435	0.959862
ENSMUSG00000075528	0.189237	4.85716	3.72143	0.101483	0.959862
ENSMUSG00000028525	0.233067	6.81418	3.72022	0.101527	0.959862
ENSMUSG00000037628	0.979895	-1.23195	3.71969	0.101546	0.959862
ENSMUSG00000003948	0.553084	5.62279	3.74848	0.101665	0.959862
ENSMUSG00000105340	-8.60261	0.455505	4.03629	0.101729	0.959862
ENSMUSG00000057342	-0.226519	4.63388	3.71256	0.101808	0.959862
ENSMUSG00000041420	0.207636	4.67373	3.7114	0.101851	0.959862
ENSMUSG00000049100	1.11783	6.34302	3.74182	0.101907	0.959862
ENSMUSG00000071862	0.30789	5.51689	3.70585	0.102055	0.959862
ENSMUSG00000026065	-1.97365	-1.63189	3.70513	0.102082	0.959862
ENSMUSG00000026188	0.266617	3.93678	3.70179	0.102205	0.959862
ENSMUSG00000018796	0.203884	5.62964	3.70177	0.102206	0.959862
ENSMUSG00000074064	0.201845	4.19255	3.69941	0.102293	0.959862
ENSMUSG00000029700	-0.665978	1.83429	3.69758	0.102361	0.959862
ENSMUSG00000003970	0.211844	7.06805	3.69437	0.10248	0.959862
ENSMUSG00000073755	0.321839	6.42312	3.69295	0.102533	0.959862
ENSMUSG00000024268	0.295673	8.00541	3.69132	0.102593	0.959862
ENSMUSG00000024780	-0.288694	7.65935	3.68292	0.102906	0.959862
ENSMUSG00000018340	-0.331432	6.68673	3.6801	0.103012	0.959862
ENSMUSG00000020460	0.222146	5.50301	3.67894	0.103055	0.959862
ENSMUSG00000033214	0.704013	4.82037	3.71024	0.103062	0.959862
ENSMUSG00000027287	-0.312456	4.01752	3.67811	0.103086	0.959862
ENSMUSG00000028860	-1.51029	-0.697325	3.67744	0.103111	0.959862
ENSMUSG00000007379	0.945431	-0.355771	3.67692	0.103131	0.959862
ENSMUSG00000061911	0.53064	7.43143	3.70319	0.103166	0.959862
ENSMUSG00000032462	0.256566	5.43012	3.67529	0.103191	0.959862
ENSMUSG00000062647	0.217774	6.6833	3.67173	0.103325	0.959862
ENSMUSG00000066152	-0.463344	3.70798	3.66976	0.103399	0.959862
ENSMUSG00000030110	-0.501395	5.23611	3.69683	0.103401	0.959862
ENSMUSG00000058099	1.11112	0.779166	3.6815	0.103408	0.959862
ENSMUSG00000091337	0.190521	7.26713	3.6678	0.103473	0.959862
ENSMUSG00000026353	-0.168309	6.3007	3.66753	0.103483	0.959862
ENSMUSG00000036097	-0.276465	6.25811	3.66617	0.103534	0.959862
ENSMUSG00000025077	0.310823	3.11782	3.66444	0.103599	0.959862
ENSMUSG00000028863	0.290737	6.04975	3.66032	0.103755	0.959862
ENSMUSG00000022814	-0.201464	4.12819	3.65825	0.103833	0.959862
ENSMUSG00000043262	0.213678	4.3142	3.65346	0.104014	0.959862
ENSMUSG00000110195	1.12697	5.06976	3.68436	0.104023	0.959862
ENSMUSG00000022312	0.198378	6.54912	3.6524	0.104054	0.959862
ENSMUSG00000024608	0.27942	6.34828	3.65205	0.104067	0.959862
ENSMUSG00000066258	0.375007	2.04423	3.65159	0.104085	0.959862
ENSMUSG00000057637	-0.265928	6.53339	3.65077	0.104116	0.959862
ENSMUSG00000025591	0.313615	3.75347	3.64994	0.104147	0.959862
ENSMUSG00000073898	-0.619812	-0.000870447	3.64871	0.104194	0.959862
ENSMUSG00000022146	-0.426521	2.26314	3.6462	0.10429	0.959862
ENSMUSG00000024220	0.284694	5.63575	3.64477	0.104344	0.959862
ENSMUSG00000007207	1.8024	2.78019	3.67489	0.104378	0.959862
ENSMUSG00000022853	0.421122	1.94422	3.64361	0.104388	0.959862
ENSMUSG00000058444	0.177772	4.64677	3.64289	0.104415	0.959862
ENSMUSG00000030730	0.753515	-0.122576	3.64185	0.104455	0.959862
ENSMUSG00000020102	-0.259355	5.08394	3.64088	0.104492	0.959862
ENSMUSG00000037086	-6.23929	0.410381	3.66978	0.10457	0.959862
ENSMUSG00000024052	0.206848	6.30421	3.6374	0.104625	0.959862
ENSMUSG00000048915	0.809844	3.81874	3.66656	0.104691	0.959862
ENSMUSG00000053470	-0.286504	5.3397	3.63502	0.104716	0.959862
ENSMUSG00000058655	0.203381	7.59824	3.6348	0.104724	0.959862
ENSMUSG00000067916	-0.454238	2.31245	3.63449	0.104736	0.959862
ENSMUSG00000015085	1.02273	2.50229	3.66306	0.104823	0.959862
ENSMUSG00000082144	0.684582	-0.737975	3.63096	0.104871	0.959862
ENSMUSG00000034116	0.577288	0.824723	3.62855	0.104963	0.959862
ENSMUSG00000021559	1.00396	4.84649	3.65818	0.105007	0.959862
ENSMUSG00000055184	-0.605394	1.37779	3.62226	0.105205	0.959862
ENSMUSG00000036422	1.96024	3.06465	3.65206	0.105239	0.959862
ENSMUSG00000062906	-0.475274	3.62628	3.61915	0.105325	0.959862
ENSMUSG00000005718	0.348881	2.394	3.61865	0.105344	0.959862
ENSMUSG00000036875	-0.448032	1.73011	3.61807	0.105367	0.959862
ENSMUSG00000040836	0.668899	4.01984	3.64867	0.105368	0.959862
ENSMUSG00000038630	1.23489	4.64025	3.64645	0.105453	0.959862
ENSMUSG00000098093	0.671117	0.669938	3.61241	0.105585	0.959862
ENSMUSG00000052331	0.330415	4.14311	3.61026	0.105668	0.959862
ENSMUSG00000027994	1.7963	0.439616	3.64012	0.105694	0.959862
ENSMUSG00000038843	-1.02756	3.72402	3.6398	0.105706	0.959862
ENSMUSG00000075254	-0.352599	6.20253	3.60883	0.105724	0.959862
ENSMUSG00000028647	-0.377271	3.10674	3.60831	0.105744	0.959862
ENSMUSG00000093674	0.278403	6.58733	3.60433	0.105898	0.959862
ENSMUSG00000027227	0.319049	4.08878	3.60415	0.105905	0.959862
ENSMUSG00000107770	0.298769	2.62122	3.60377	0.10592	0.959862
ENSMUSG00000041078	0.769461	5.32262	3.63394	0.10593	0.959862
ENSMUSG00000063297	0.314715	8.50441	3.60128	0.106017	0.959862
ENSMUSG00000036036	0.639086	2.47701	3.60122	0.10605	0.959862
ENSMUSG00000024952	0.275063	4.53181	3.60042	0.10605	0.959862
ENSMUSG00000046947	0.201391	4.24379	3.60038	0.106052	0.959862
ENSMUSG00000107789	-0.590902	0.522542	3.6	0.106066	0.959862
ENSMUSG00000046491	0.960665	-0.175009	3.599	0.106106	0.959862
ENSMUSG00000025332	-0.368624	6.76608	3.59724	0.106179	0.959862
ENSMUSG00000017969	0.915792	0.792743	3.59574	0.106232	0.959862
ENSMUSG00000029246	-0.245861	3.91996	3.59021	0.106448	0.959862
ENSMUSG00000010517	0.206846	5.26041	3.58818	0.106528	0.959862
ENSMUSG00000024807	-0.276997	5.91299	3.58404	0.10669	0.959862
ENSMUSG00000051323	1.36327	4.24668	3.61012	0.106849	0.959862
ENSMUSG00000049191	1.02367	4.55792	3.60988	0.106858	0.959862
ENSMUSG00000063887	0.423039	5.42447	3.59562	0.106858	0.959862
ENSMUSG00000063457	0.303198	6.89272	3.57852	0.106907	0.959862
ENSMUSG00000038644	-0.466877	3.65461	3.57553	0.107024	0.959862
ENSMUSG00000007564	0.225321	8.56058	3.57487	0.10705	0.959862
ENSMUSG00000009145	-0.759919	0.097586	3.57406	0.107083	0.959862
ENSMUSG00000048779	0.897452	-0.236534	3.57229	0.107152	0.959862
ENSMUSG00000014303	0.297193	3.61164	3.57101	0.107203	0.959862
ENSMUSG00000044533	0.287106	6.85296	3.57006	0.10724	0.959862
ENSMUSG00000034218	-0.282231	4.97737	3.5689	0.107286	0.959862
ENSMUSG00000043857	0.960825	5.34344	3.59681	0.107366	0.959862
ENSMUSG00000020599	1.44076	2.65582	3.59609	0.107394	0.959862
ENSMUSG00000051747	1.5278	2.14873	3.59549	0.107418	0.959862
ENSMUSG00000035370	-0.622698	2.12964	3.56462	0.107456	0.959862
ENSMUSG00000018474	0.714868	8.22944	3.59182	0.107561	0.959862
ENSMUSG00000074129	0.268266	7.2719	3.56	0.107639	0.959862
ENSMUSG00000061111	0.160725	5.44296	3.55771	0.10773	0.959862
ENSMUSG00000111581	-0.667271	-0.476996	3.55552	0.107817	0.959862
ENSMUSG00000042501	-0.446334	1.99377	3.55549	0.107818	0.959862
ENSMUSG00000031147	-1.01675	0.398516	3.55156	0.107975	0.959862
ENSMUSG00000087075	2.82583	-0.171515	3.58049	0.108006	0.959862
ENSMUSG00000032316	-0.215597	5.94947	3.55005	0.108035	0.959862
ENSMUSG00000064294	0.655948	0.704077	3.55003	0.108036	0.959862
ENSMUSG00000024174	-0.316118	3.59478	3.549	0.108077	0.959862
ENSMUSG00000019990	0.460564	4.87256	3.56736	0.10815	0.959862
ENSMUSG00000026841	3.07525	3.04077	3.57651	0.108162	0.959862
ENSMUSG00000040896	0.341475	7.04297	3.54442	0.10826	0.959862
ENSMUSG00000025509	-0.212208	4.54703	3.54392	0.10828	0.959862
ENSMUSG00000072572	-0.569149	3.26233	3.54831	0.108288	0.959862
ENSMUSG00000003746	0.297933	4.57125	3.54306	0.108314	0.959862
ENSMUSG00000049960	0.274728	3.74957	3.53799	0.108518	0.959862
ENSMUSG00000035112	0.910767	1.55734	3.54913	0.108523	0.959862
ENSMUSG00000044362	0.76193	0.217206	3.53752	0.108537	0.959862
ENSMUSG00000015652	-3.36333	0.618833	3.56639	0.108562	0.959862
ENSMUSG00000019278	-4.17563	-0.678441	3.56608	0.108575	0.959862
ENSMUSG00000033327	0.430816	2.35531	3.53648	0.108578	0.959862
ENSMUSG00000025290	0.246272	7.40893	3.53564	0.108612	0.959862
ENSMUSG00000027115	-0.511758	1.0867	3.53455	0.108656	0.959862
ENSMUSG00000061894	-0.316011	3.19625	3.53242	0.108742	0.959862
ENSMUSG00000024986	0.73331	0.336322	3.53205	0.108757	0.959862
ENSMUSG00000046178	0.75168	4.69843	3.5604	0.1088	0.959862
ENSMUSG00000026349	-0.291565	6.67868	3.53016	0.108833	0.959862
ENSMUSG00000001525	0.436653	7.83151	3.53468	0.108834	0.959862
ENSMUSG00000069835	0.34743	3.00963	3.52946	0.108861	0.959862
ENSMUSG00000036192	1.05181	4.44545	3.5581	0.108892	0.959862
ENSMUSG00000041907	0.827141	2.51832	3.55155	0.108974	0.959862
ENSMUSG00000032399	0.268506	8.22087	3.52624	0.108991	0.959862
ENSMUSG00000015653	-0.527885	7.31263	3.55074	0.109006	0.959862
ENSMUSG00000025184	-0.215642	4.04105	3.5247	0.109053	0.959862
ENSMUSG00000051853	0.391992	8.49117	3.52385	0.109088	0.959862
ENSMUSG00000052675	0.282983	2.95882	3.51911	0.109279	0.959862
ENSMUSG00000031723	0.259075	3.3937	3.51888	0.109289	0.959862
ENSMUSG00000071713	1.06173	-0.264442	3.51768	0.109337	0.959862
ENSMUSG00000061536	0.169529	5.22897	3.5171	0.109361	0.959862
ENSMUSG00000039860	-0.316791	6.04606	3.51642	0.109389	0.959862
ENSMUSG00000001555	0.407024	2.53569	3.516	0.109406	0.959862
ENSMUSG00000021712	0.195898	6.23004	3.5149	0.10945	0.959862
ENSMUSG00000025745	-0.245889	6.2604	3.51433	0.109473	0.959862
ENSMUSG00000020704	0.297973	5.32614	3.51349	0.109508	0.959862
ENSMUSG00000039983	0.221893	4.50613	3.51324	0.109518	0.959862
ENSMUSG00000036599	0.290159	3.78436	3.51152	0.109588	0.959862
ENSMUSG00000030209	1.18104	6.39477	3.53863	0.10967	0.959862
ENSMUSG00000067288	0.253449	3.50479	3.50859	0.109707	0.959862
ENSMUSG00000043807	-0.975486	-0.888736	3.50686	0.109777	0.959862
ENSMUSG00000056459	0.265963	3.48734	3.50645	0.109794	0.959862
ENSMUSG00000054823	-0.283195	6.78205	3.50618	0.109805	0.959862
ENSMUSG00000021453	-0.462485	3.55073	3.50542	0.109836	0.959862
ENSMUSG00000034009	1.58372	0.134561	3.53448	0.109837	0.959862
ENSMUSG00000078435	0.284031	2.47109	3.50516	0.109847	0.959862
ENSMUSG00000031789	1.45826	0.107348	3.52627	0.109916	0.959862
ENSMUSG00000021371	0.182571	4.43593	3.50301	0.109935	0.959862
ENSMUSG00000095930	0.563255	3.30561	3.51157	0.109952	0.959862
ENSMUSG00000015619	3.0732	1.9038	3.52926	0.110048	0.959862
ENSMUSG00000042708	-0.483692	1.26119	3.4987	0.110111	0.959862
ENSMUSG00000048387	1.53551	0.711176	3.52701	0.110139	0.959862
ENSMUSG00000054519	0.25138	3.79677	3.49796	0.110141	0.959862
ENSMUSG00000020255	-0.267911	9.1067	3.49733	0.110167	0.959862
ENSMUSG00000021666	-0.175982	4.97862	3.4963	0.110209	0.959862
ENSMUSG00000042082	0.270656	6.46034	3.49325	0.110335	0.959862
ENSMUSG00000028339	0.622593	3.2047	3.50641	0.110457	0.959862
ENSMUSG00000019577	-0.550121	3.41707	3.492	0.110588	0.959862
ENSMUSG00000041716	0.460228	4.56309	3.49552	0.110885	0.959862
ENSMUSG00000036095	0.856466	5.87666	3.5085	0.11089	0.959862
ENSMUSG00000062825	0.310726	8.99934	3.47795	0.110966	0.959862
ENSMUSG00000038146	0.446039	4.75628	3.49279	0.110994	0.959862
ENSMUSG00000067377	0.539392	3.56369	3.48777	0.110999	0.959862
ENSMUSG00000030271	0.468171	1.4453	3.47651	0.111025	0.959862
ENSMUSG00000009569	0.479822	6.27459	3.5048	0.111042	0.959862
ENSMUSG00000078515	-0.209399	6.50781	3.47587	0.111052	0.959862
ENSMUSG00000025025	-0.380484	6.39793	3.47868	0.111119	0.959862
ENSMUSG00000025507	-0.567774	0.705975	3.47276	0.111181	0.959862
ENSMUSG00000032175	-0.357223	4.30808	3.47053	0.111274	0.959862
ENSMUSG00000017057	0.581594	2.85956	3.47177	0.1113	0.959862
ENSMUSG00000027550	0.196754	4.94114	3.46957	0.111314	0.959862
ENSMUSG00000052759	0.625886	0.213133	3.46926	0.111326	0.959862
ENSMUSG00000041911	1.45202	-1.09406	3.46867	0.111351	0.959862
ENSMUSG00000017858	0.223909	4.71484	3.46852	0.111357	0.959862
ENSMUSG00000026389	0.629928	1.64209	3.46706	0.111418	0.959862
ENSMUSG00000025986	0.338644	6.80859	3.46606	0.11146	0.959862
ENSMUSG00000048040	0.197514	6.13707	3.46599	0.111463	0.959862
ENSMUSG00000047798	-0.893482	1.92435	3.47639	0.111483	0.959862
ENSMUSG00000029212	0.4687	6.79355	3.48715	0.111526	0.959862
ENSMUSG00000034818	0.736023	5.46735	3.49246	0.111548	0.959862
ENSMUSG00000031952	0.685681	0.0627445	3.46236	0.111614	0.959862
ENSMUSG00000062314	-0.672703	0.685081	3.46208	0.111626	0.959862
ENSMUSG00000024422	-0.269539	5.13745	3.46007	0.11171	0.959862
ENSMUSG00000046834	0.903236	1.02145	3.45979	0.111768	0.959862
ENSMUSG00000079523	0.664284	5.22602	3.48525	0.111845	0.959862
ENSMUSG00000087141	0.489379	7.8751	3.46867	0.111983	0.959862
ENSMUSG00000036537	0.397093	2.06066	3.45212	0.112043	0.959862
ENSMUSG00000038425	0.312019	2.87469	3.45104	0.112088	0.959862
ENSMUSG00000013766	-0.685531	0.390146	3.44965	0.112146	0.959862
ENSMUSG00000032470	0.350504	6.62243	3.44965	0.11217	0.959862
ENSMUSG00000040640	0.548327	5.31585	3.47733	0.112173	0.959862
ENSMUSG00000111410	-7.40724	-0.633288	3.732	0.112202	0.959862
ENSMUSG00000109087	0.567376	0.724858	3.4478	0.112224	0.959862
ENSMUSG00000059049	-0.924657	3.52438	3.46892	0.112522	0.959862
ENSMUSG00000041695	1.55727	3.41756	3.46645	0.112625	0.959862
ENSMUSG00000031320	0.298142	7.13108	3.43662	0.112695	0.959862
ENSMUSG00000109324	0.19459	5.70671	3.43657	0.112697	0.959862
ENSMUSG00000029434	0.204356	6.66503	3.43644	0.112703	0.959862
ENSMUSG00000023806	0.27902	3.68702	3.43608	0.112718	0.959862
ENSMUSG00000049971	0.283308	4.27317	3.43554	0.112741	0.959862
ENSMUSG00000045128	0.178576	6.85593	3.4354	0.112747	0.959862
ENSMUSG00000105867	0.653966	2.85303	3.44562	0.112773	0.959862
ENSMUSG00000022286	-0.704824	-0.56864	3.43408	0.112803	0.959862
ENSMUSG00000020628	0.221999	5.7533	3.43305	0.112846	0.959862
ENSMUSG00000027508	-0.248516	5.64842	3.42966	0.11299	0.959862
ENSMUSG00000051146	0.4148	6.58657	3.44022	0.113111	0.959862
ENSMUSG00000022801	-0.385439	6.34792	3.43251	0.113126	0.959862
ENSMUSG00000049649	-0.622892	2.04077	3.42595	0.113148	0.959862
ENSMUSG00000038793	1.00527	-0.957416	3.42406	0.113228	0.959862
ENSMUSG00000027763	-0.199439	7.25176	3.42386	0.113237	0.959862
ENSMUSG00000046058	0.222757	4.29695	3.42371	0.113243	0.959862
ENSMUSG00000025235	0.201226	5.53075	3.42286	0.11328	0.959862
ENSMUSG00000096488	1.08445	2.75809	3.45035	0.113299	0.959862
ENSMUSG00000028226	0.440595	4.34289	3.43068	0.113305	0.959862
ENSMUSG00000047428	2.03587	1.39564	3.44415	0.11356	0.959862
ENSMUSG00000032303	1.77678	2.42044	3.44307	0.113606	0.959862
ENSMUSG00000038086	1.42972	-1.27521	3.41367	0.113672	0.959862
ENSMUSG00000028385	-0.20757	6.64363	3.41344	0.113682	0.959862
ENSMUSG00000024053	-1.01268	2.99267	3.44108	0.11369	0.959862
ENSMUSG00000028830	0.211678	6.06648	3.40989	0.113834	0.959862
ENSMUSG00000020865	0.644922	0.313382	3.40889	0.113877	0.959862
ENSMUSG00000041096	0.435302	6.62804	3.42553	0.113986	0.959862
ENSMUSG00000114139	1.26189	-0.541638	3.40405	0.114085	0.959862
ENSMUSG00000102627	0.227598	6.44579	3.40397	0.114088	0.959862
ENSMUSG00000072692	0.267265	5.36618	3.40186	0.114179	0.959862
ENSMUSG00000016356	-0.467168	2.76335	3.40056	0.114235	0.959862
ENSMUSG00000046275	0.823478	-0.603635	3.40053	0.114236	0.959862
ENSMUSG00000078091	-0.968842	-0.265787	3.40035	0.114244	0.959862
ENSMUSG00000073530	1.55127	0.272288	3.42795	0.114246	0.959862
ENSMUSG00000029376	0.915264	3.23872	3.42524	0.114362	0.959862
ENSMUSG00000018417	0.476093	4.54769	3.41543	0.114453	0.959862
ENSMUSG00000024172	1.34751	3.51128	3.4229	0.114461	0.959862
ENSMUSG00000056366	-0.406544	2.81295	3.39443	0.114499	0.959862
ENSMUSG00000033706	0.527741	4.22466	3.41624	0.114522	0.959862
ENSMUSG00000032875	0.456574	7.07956	3.41232	0.114568	0.959862
ENSMUSG00000043716	0.215236	7.44	3.39282	0.114569	0.959862
ENSMUSG00000021413	-0.327596	7.01813	3.3925	0.114583	0.959862
ENSMUSG00000078249	0.472655	1.75079	3.39152	0.114625	0.959862
ENSMUSG00000029605	-0.564801	0.037404	3.39017	0.114684	0.959862
ENSMUSG00000112101	-0.462539	5.28734	3.41035	0.114716	0.959862
ENSMUSG00000036362	0.71551	2.11566	3.39134	0.114793	0.959862
ENSMUSG00000030825	-2.33514	-0.409791	3.41216	0.114921	0.959862
ENSMUSG00000021690	-0.302323	6.7836	3.38222	0.115029	0.959862
ENSMUSG00000078490	-0.510289	4.62642	3.39929	0.115272	0.959862
ENSMUSG00000036854	0.244253	2.91202	3.37406	0.115385	0.959862
ENSMUSG00000058756	0.256913	8.60045	3.37378	0.115397	0.959862
ENSMUSG00000041164	0.277227	7.68036	3.37372	0.1154	0.959862
ENSMUSG00000057899	-0.616818	0.311563	3.37174	0.115486	0.959862
ENSMUSG00000038816	-0.428603	4.85808	3.38169	0.115497	0.959862
ENSMUSG00000040511	-0.258634	2.84535	3.37135	0.115503	0.959862
ENSMUSG00000071656	0.816102	1.00526	3.37059	0.115537	0.959862
ENSMUSG00000025133	-0.191785	5.12478	3.37015	0.115556	0.959862
ENSMUSG00000036006	0.549875	4.91491	3.3953	0.115647	0.959862
ENSMUSG00000031527	-0.239966	4.14916	3.36603	0.115737	0.959862
ENSMUSG00000036585	-0.533077	7.60732	3.38786	0.115749	0.959862
ENSMUSG00000033671	-0.209036	6.87852	3.36562	0.115754	0.959862
ENSMUSG00000080977	-0.234531	4.90649	3.36381	0.115834	0.959862
ENSMUSG00000036782	0.951421	5.53499	3.39095	0.115835	0.959862
ENSMUSG00000026971	-1.11945	-0.274363	3.36368	0.11584	0.959862
ENSMUSG00000029276	0.284981	3.34042	3.36364	0.115841	0.959862
ENSMUSG00000027983	-0.328754	3.7639	3.36355	0.115845	0.959862
ENSMUSG00000074748	0.172633	7.6923	3.36251	0.115891	0.959862
ENSMUSG00000041187	-0.277228	2.70602	3.35848	0.116068	0.959862
ENSMUSG00000024785	0.276132	3.47035	3.35645	0.116158	0.959862
ENSMUSG00000078676	-0.285835	6.35889	3.35472	0.116234	0.959862
ENSMUSG00000078937	-1.06537	2.88545	3.38142	0.116249	0.959862
ENSMUSG00000021567	1.75864	1.8822	3.37947	0.116334	0.959862
ENSMUSG00000039195	-0.225605	4.9822	3.35108	0.116395	0.959862
ENSMUSG00000003421	0.190913	5.14882	3.35081	0.116407	0.959862
ENSMUSG00000037580	-0.499459	1.20977	3.34993	0.116446	0.959862
ENSMUSG00000025086	0.295517	4.00807	3.34922	0.116477	0.959862
ENSMUSG00000047786	0.986961	4.51726	3.37547	0.116509	0.959862
ENSMUSG00000003992	0.46882	6.06563	3.37543	0.116511	0.959862
ENSMUSG00000032264	-0.329226	4.84409	3.3472	0.116567	0.959862
ENSMUSG00000067787	0.227136	6.46704	3.34714	0.11657	0.959862
ENSMUSG00000042997	0.252696	4.1533	3.3468	0.116585	0.959862
ENSMUSG00000042709	0.280354	3.92027	3.34292	0.116757	0.959862
ENSMUSG00000020328	0.288901	3.45934	3.33937	0.116914	0.959862
ENSMUSG00000029433	-0.22922	4.8915	3.33612	0.117059	0.959862
ENSMUSG00000034206	-0.452455	1.96105	3.33253	0.117219	0.959862
ENSMUSG00000038697	0.239668	3.88812	3.33146	0.117267	0.959862
ENSMUSG00000056962	-0.321849	4.62229	3.32948	0.117356	0.959862
ENSMUSG00000019873	-0.308515	6.51641	3.32656	0.117486	0.959862
ENSMUSG00000028557	0.217374	7.69619	3.32542	0.117538	0.959862
ENSMUSG00000034684	1.5426	4.21362	3.348	0.117718	0.959862
ENSMUSG00000091705	2.53684	-0.318491	3.34761	0.117735	0.959862
ENSMUSG00000073877	1.77712	0.0215066	3.3454	0.117834	0.959862
ENSMUSG00000017723	-4.38454	-0.497807	3.34516	0.117844	0.959862
ENSMUSG00000015133	0.354719	2.55043	3.31775	0.117882	0.959862
ENSMUSG00000036966	0.154171	6.97175	3.31771	0.117884	0.959862
ENSMUSG00000031618	0.327391	5.11104	3.31531	0.117992	0.959862
ENSMUSG00000098274	0.328006	4.51693	3.31425	0.11804	0.959862
ENSMUSG00000069893	0.806413	0.333019	3.31417	0.118043	0.959862
ENSMUSG00000038827	-0.185233	4.42185	3.31408	0.118047	0.959862
ENSMUSG00000039683	0.937127	2.7741	3.33905	0.118116	0.959862
ENSMUSG00000035914	0.384308	2.98211	3.31158	0.11816	0.959862
ENSMUSG00000023120	-7.12521	-0.896558	3.57646	0.118166	0.959862
ENSMUSG00000017453	0.707379	1.25194	3.31045	0.118211	0.959862
ENSMUSG00000092428	-0.635127	0.865109	3.31023	0.118221	0.959862
ENSMUSG00000074194	0.249947	3.08518	3.30995	0.118234	0.959862
ENSMUSG00000032199	0.32224	7.20083	3.30919	0.118268	0.959862
ENSMUSG00000036820	0.247312	3.25005	3.3091	0.118272	0.959862
ENSMUSG00000041353	0.365788	3.68504	3.3089	0.118281	0.959862
ENSMUSG00000095681	0.896417	1.34701	3.31643	0.118288	0.959862
ENSMUSG00000079444	0.988011	0.877785	3.31466	0.118323	0.959862
ENSMUSG00000038503	0.201332	5.38469	3.30785	0.118329	0.959862
ENSMUSG00000059839	-0.419965	4.47756	3.31092	0.118375	0.959862
ENSMUSG00000031688	3.41328	2.19867	3.33296	0.118388	0.959862
ENSMUSG00000033068	0.446407	5.03477	3.32458	0.118446	0.959862
ENSMUSG00000037752	0.283569	3.3979	3.30465	0.118474	0.959862
ENSMUSG00000079553	-0.510111	1.03154	3.3044	0.118485	0.959862
ENSMUSG00000071658	0.286884	6.5202	3.30377	0.118514	0.959862
ENSMUSG00000096727	0.728126	-0.179348	3.30093	0.118643	0.959862
ENSMUSG00000029670	-0.308685	4.43257	3.30008	0.118681	0.959862
ENSMUSG00000032232	-0.436464	6.2763	3.31834	0.11869	0.959862
ENSMUSG00000062115	0.178195	6.22193	3.29956	0.118705	0.959862
ENSMUSG00000031916	-0.211196	5.13609	3.29906	0.118727	0.959862
ENSMUSG00000063406	-0.161984	5.04156	3.29859	0.118749	0.959862
ENSMUSG00000025794	0.292337	5.80708	3.29783	0.118783	0.959862
ENSMUSG00000026787	0.637563	8.04321	3.32254	0.118855	0.959862
ENSMUSG00000048668	0.318736	3.3302	3.29615	0.11886	0.959862
ENSMUSG00000045052	0.899309	-0.578099	3.29562	0.118884	0.959862
ENSMUSG00000008429	-0.228626	5.72127	3.29508	0.118909	0.959862
ENSMUSG00000046854	1.07193	1.78644	3.31966	0.118984	0.959862
ENSMUSG00000037418	1.73572	-0.282216	3.31804	0.119057	0.959862
ENSMUSG00000035596	0.614895	6.63739	3.31802	0.119058	0.959862
ENSMUSG00000031792	0.297932	2.49428	3.29115	0.119088	0.959862
ENSMUSG00000057182	2.14511	3.98243	3.31695	0.119106	0.959862
ENSMUSG00000014778	-0.511488	3.47231	3.29389	0.11911	0.959862
ENSMUSG00000059246	2.53258	0.506632	3.31362	0.119256	0.959862
ENSMUSG00000063439	0.576079	2.77061	3.28657	0.119373	0.959862
ENSMUSG00000041438	-0.191879	4.24931	3.28339	0.119443	0.959862
ENSMUSG00000033007	2.86446	3.48928	3.30834	0.119495	0.959862
ENSMUSG00000040943	0.28665	5.59036	3.2815	0.119529	0.959862
ENSMUSG00000031171	-0.281099	4.30942	3.28128	0.119539	0.959862
ENSMUSG00000009394	0.222352	8.23231	3.28114	0.119546	0.959862
ENSMUSG00000029538	-0.344498	4.70113	3.27539	0.11981	0.959862
ENSMUSG00000017188	0.183715	5.10818	3.27444	0.119854	0.959862
ENSMUSG00000030826	-0.385727	3.46194	3.26692	0.120201	0.959862
ENSMUSG00000036291	-0.171157	5.33002	3.26635	0.120227	0.959862
ENSMUSG00000070520	0.209584	3.89357	3.2651	0.120285	0.959862
ENSMUSG00000063434	0.308258	4.61595	3.26356	0.120356	0.959862
ENSMUSG00000025878	-0.256871	4.26931	3.26356	0.120356	0.959862
ENSMUSG00000027959	-0.283198	3.57687	3.263	0.120382	0.959862
ENSMUSG00000031659	1.19227	3.57217	3.28862	0.120392	0.959862
ENSMUSG00000013646	-0.25014	5.84698	3.26242	0.120409	0.959862
ENSMUSG00000041895	-0.267087	5.00802	3.26212	0.120423	0.959862
ENSMUSG00000032580	-0.284364	7.00936	3.26189	0.120433	0.959862
ENSMUSG00000004530	0.203294	6.6237	3.26127	0.120463	0.959862
ENSMUSG00000020785	0.359611	6.07436	3.26346	0.120571	0.959862
ENSMUSG00000063954	-0.423117	2.90684	3.25874	0.12058	0.959862
ENSMUSG00000028125	-2.34699	3.1553	3.28316	0.120642	0.959862
ENSMUSG00000050675	0.567355	0.423147	3.25691	0.120665	0.959862
ENSMUSG00000020264	1.5567	-0.530816	3.2742	0.120672	0.959862
ENSMUSG00000028864	2.75762	0.175625	3.28174	0.120707	0.959862
ENSMUSG00000026088	-0.293686	2.74707	3.25587	0.120713	0.959862
ENSMUSG00000034021	0.240278	7.05009	3.25502	0.120753	0.959862
ENSMUSG00000039298	-0.565626	6.1741	3.28058	0.12076	0.959862
ENSMUSG00000070420	0.296911	3.61664	3.2535	0.120823	0.959862
ENSMUSG00000059361	1.07142	6.05144	3.27825	0.120868	0.959862
ENSMUSG00000050530	0.266748	5.5263	3.24912	0.121028	0.959862
ENSMUSG00000052253	0.208314	4.49157	3.24869	0.121048	0.959862
ENSMUSG00000083327	-6.73864	-1.22377	3.49951	0.121288	0.959862
ENSMUSG00000026749	0.253329	4.50101	3.2433	0.1213	0.959862
ENSMUSG00000039530	0.446256	5.82181	3.26612	0.121303	0.959862
ENSMUSG00000030865	0.677973	0.167249	3.24188	0.121366	0.959862
ENSMUSG00000058488	-3.70235	5.42051	3.26729	0.121373	0.959862
ENSMUSG00000042750	0.3566	6.81797	3.2429	0.121397	0.959862
ENSMUSG00000024331	0.525842	0.478184	3.24116	0.1214	0.959862
ENSMUSG00000072969	0.464866	3.94663	3.24608	0.121516	0.959862
ENSMUSG00000091387	1.28142	1.5896	3.26361	0.121544	0.959862
ENSMUSG00000025377	-0.313532	3.94592	3.23787	0.121554	0.959862
ENSMUSG00000032245	0.315612	3.56545	3.23759	0.121567	0.959862
ENSMUSG00000022364	-0.28855	3.28283	3.23683	0.121603	0.959862
ENSMUSG00000022822	-0.208913	7.55955	3.236	0.121642	0.959862
ENSMUSG00000113397	-0.607119	-0.311312	3.23542	0.121669	0.959862
ENSMUSG00000002797	0.219188	3.66382	3.23538	0.121671	0.959862
ENSMUSG00000029843	0.771535	4.54506	3.2598	0.12172	0.959862
ENSMUSG00000002731	0.291893	4.06842	3.22979	0.121935	0.959862
ENSMUSG00000004798	0.166443	6.75604	3.22752	0.122041	0.959862
ENSMUSG00000031099	0.349	4.31152	3.22752	0.122042	0.959862
ENSMUSG00000010663	0.34274	7.69244	3.22685	0.122073	0.959862
ENSMUSG00000031871	0.316863	4.54057	3.22627	0.1221	0.959862
ENSMUSG00000039680	-0.313167	4.19417	3.22593	0.122117	0.959862
ENSMUSG00000032936	2.77696	5.35908	3.25026	0.122164	0.959862
ENSMUSG00000089824	-0.273032	4.66997	3.2236	0.122227	0.959862
ENSMUSG00000026409	-0.186781	5.43693	3.22302	0.122254	0.959862
ENSMUSG00000050714	-0.340161	4.43131	3.2213	0.122336	0.959862
ENSMUSG00000040957	-0.267262	4.50917	3.22098	0.122351	0.959862
ENSMUSG00000000934	0.451518	2.9249	3.21976	0.122409	0.959862
ENSMUSG00000026135	-0.286954	5.8445	3.21889	0.12245	0.959862
ENSMUSG00000099041	-0.642458	3.26112	3.23373	0.122597	0.959862
ENSMUSG00000021033	0.302911	4.54475	3.21497	0.122636	0.959862
ENSMUSG00000049091	0.182803	4.67815	3.21468	0.12265	0.959862
ENSMUSG00000046572	0.21676	4.51296	3.21082	0.122834	0.959862
ENSMUSG00000116461	-6.37032	-1.51422	3.46171	0.122865	0.959862
ENSMUSG00000028992	-0.377234	3.1879	3.20981	0.122882	0.959862
ENSMUSG00000034875	0.248671	5.08712	3.20937	0.122903	0.959862
ENSMUSG00000046311	-0.234583	5.48389	3.20862	0.122938	0.959862
ENSMUSG00000054766	0.167553	6.81025	3.20854	0.122942	0.959862
ENSMUSG00000039419	0.755725	7.03728	3.23356	0.122948	0.959862
ENSMUSG00000019710	-0.205943	5.05081	3.20841	0.122949	0.959862
ENSMUSG00000006403	-0.420619	6.03216	3.21982	0.123149	0.959862
ENSMUSG00000022828	-0.22761	4.0318	3.20182	0.123263	0.959862
ENSMUSG00000022769	-0.509426	3.29534	3.20215	0.123295	0.959862
ENSMUSG00000030551	-0.494059	3.84896	3.20855	0.123311	0.959862
ENSMUSG00000049532	0.181646	6.90224	3.20031	0.123336	0.959862
ENSMUSG00000065990	0.158233	5.06861	3.19979	0.12336	0.959862
ENSMUSG00000035401	-0.33337	6.26797	3.19909	0.123394	0.959862
ENSMUSG00000031982	-0.307475	2.38924	3.19721	0.123484	0.959862
ENSMUSG00000021240	-0.342017	4.19251	3.19402	0.123637	0.959862
ENSMUSG00000040841	0.484368	1.33799	3.19288	0.123692	0.959862
ENSMUSG00000046532	0.328768	4.45606	3.19256	0.123708	0.959862
ENSMUSG00000078427	0.177268	4.71618	3.19052	0.123806	0.959862
ENSMUSG00000032899	-0.651188	0.539492	3.18727	0.123962	0.959862
ENSMUSG00000022103	0.927657	5.13721	3.21111	0.124011	0.959862
ENSMUSG00000079164	1.32213	-1.15793	3.18602	0.124023	0.959862
ENSMUSG00000044167	-0.296573	4.78428	3.18464	0.124089	0.959862
ENSMUSG00000052406	-0.191595	5.24366	3.18397	0.124122	0.959862
ENSMUSG00000007617	-0.358722	5.74453	3.18679	0.124171	0.959862
ENSMUSG00000003623	-0.201796	5.00694	3.18238	0.124199	0.959862
ENSMUSG00000071665	1.1409	-0.441822	3.18207	0.124214	0.959862
ENSMUSG00000014039	-0.399443	4.30476	3.18255	0.124238	0.959862
ENSMUSG00000028811	0.159368	6.58263	3.18056	0.124287	0.959862
ENSMUSG00000062995	0.254792	4.94648	3.17689	0.124465	0.959862
ENSMUSG00000022617	-0.423631	5.12439	3.1902	0.124489	0.959862
ENSMUSG00000034910	0.186237	6.08774	3.17273	0.124667	0.959862
ENSMUSG00000029207	-0.205842	6.26522	3.17225	0.12469	0.959862
ENSMUSG00000038331	0.605123	0.28054	3.17066	0.124768	0.959862
ENSMUSG00000114133	0.21608	4.31995	3.17027	0.124786	0.959862
ENSMUSG00000034501	0.201411	5.3129	3.16931	0.124833	0.959862
ENSMUSG00000045284	0.786907	4.94535	3.19291	0.124883	0.959862
ENSMUSG00000024232	-0.449987	2.00442	3.1668	0.124956	0.959862
ENSMUSG00000030450	-3.27874	-0.355688	3.18748	0.125144	0.959862
ENSMUSG00000032231	0.559104	3.57474	3.17957	0.125149	0.959862
ENSMUSG00000039982	0.341713	5.23445	3.16268	0.125204	0.959862
ENSMUSG00000078485	-0.22399	5.8834	3.15864	0.125354	0.959862
ENSMUSG00000067365	0.195623	4.11714	3.15843	0.125365	0.959862
ENSMUSG00000021360	-0.406761	3.12893	3.15832	0.12537	0.959862
ENSMUSG00000001827	-4.97478	2.39537	3.1813	0.125443	0.959862
ENSMUSG00000042901	0.213041	5.61741	3.154	0.125582	0.959862
ENSMUSG00000047250	0.794764	3.00249	3.17753	0.125626	0.959862
ENSMUSG00000024563	0.224415	4.55312	3.15142	0.125709	0.959862
ENSMUSG00000027551	0.246988	3.55557	3.1504	0.125759	0.959862
ENSMUSG00000045667	-1.0587	0.842763	3.15658	0.125761	0.959862
ENSMUSG00000026004	-0.377579	4.56059	3.14975	0.125839	0.959862
ENSMUSG00000085028	-0.474688	3.44944	3.14852	0.125858	0.959862
ENSMUSG00000094891	-0.732827	0.753148	3.14597	0.125977	0.959862
ENSMUSG00000048087	0.346817	3.78823	3.14591	0.12598	0.959862
ENSMUSG00000051550	-0.481721	4.35723	3.16089	0.125989	0.959862
ENSMUSG00000033676	0.314695	7.54374	3.14354	0.126098	0.959862
ENSMUSG00000030725	0.424244	1.46918	3.1428	0.126134	0.959862
ENSMUSG00000078722	0.415449	2.87965	3.14278	0.126135	0.959862
ENSMUSG00000039205	-0.276531	5.63657	3.14151	0.126198	0.959862
ENSMUSG00000040693	1.57549	0.707594	3.16376	0.126297	0.959862
ENSMUSG00000033965	-0.614149	4.6113	3.16249	0.126359	0.959862
ENSMUSG00000042961	0.669228	2.41654	3.14386	0.126387	0.959862
ENSMUSG00000023092	0.200279	6.67678	3.13762	0.12639	0.959862
ENSMUSG00000094281	-0.705742	-0.905841	3.13423	0.126558	0.959862
ENSMUSG00000095677	0.697188	0.795948	3.13315	0.126612	0.959862
ENSMUSG00000049658	-0.290144	5.98684	3.13167	0.126686	0.959862
ENSMUSG00000008540	0.275418	3.29856	3.12872	0.126832	0.959862
ENSMUSG00000048249	0.24697	6.36346	3.1263	0.126953	0.959862
ENSMUSG00000046679	0.180136	4.24201	3.12569	0.126983	0.959862
ENSMUSG00000035629	-0.154368	6.46834	3.1247	0.127033	0.959862
ENSMUSG00000030126	-0.174844	6.56624	3.12467	0.127035	0.959862
ENSMUSG00000035640	0.931819	6.98667	3.14809	0.127066	0.959862
ENSMUSG00000020297	1.3606	7.42221	3.14607	0.127166	0.959862
ENSMUSG00000030956	-0.485595	5.89975	3.14448	0.127244	0.959862
ENSMUSG00000025037	0.174769	5.90363	3.11888	0.127324	0.959862
ENSMUSG00000072919	-0.759776	0.535982	3.11828	0.127354	0.959862
ENSMUSG00000018209	-0.198526	5.63728	3.11675	0.127431	0.959862
ENSMUSG00000023755	-0.473056	2.32388	3.11559	0.127489	0.959862
ENSMUSG00000022949	-2.1698	4.76234	3.13876	0.127527	0.959862
ENSMUSG00000029462	0.14734	6.11416	3.11196	0.127671	0.959862
ENSMUSG00000032374	-0.455397	3.52844	3.11101	0.127719	0.959862
ENSMUSG00000063600	1.28889	0.803762	3.13429	0.127749	0.959862
ENSMUSG00000022342	2.51676	-0.00987313	3.13342	0.127792	0.959862
ENSMUSG00000070853	0.754872	-1.04465	3.10807	0.127867	0.959862
ENSMUSG00000024096	-0.147924	6.17795	3.10724	0.127908	0.959862
ENSMUSG00000043190	0.301665	3.41566	3.10553	0.127995	0.959862
ENSMUSG00000046447	0.77375	8.06804	3.12842	0.128041	0.959862
ENSMUSG00000051486	0.37893	3.0063	3.10267	0.128139	0.959862
ENSMUSG00000042705	0.24869	3.50366	3.10176	0.128185	0.959862
ENSMUSG00000067203	-0.8071	1.78514	3.10477	0.128219	0.959862
ENSMUSG00000030237	0.211118	5.87826	3.10055	0.128246	0.959862
ENSMUSG00000090946	0.223489	3.80744	3.0973	0.128411	0.959862
ENSMUSG00000075600	-0.347323	4.52756	3.097	0.128426	0.959862
ENSMUSG00000059834	-0.250659	3.79293	3.09695	0.128429	0.959862
ENSMUSG00000050621	0.245954	6.02752	3.0958	0.128487	0.959862
ENSMUSG00000027889	0.218194	6.41579	3.09571	0.128491	0.959862
ENSMUSG00000027748	0.743373	1.44127	3.09491	0.128532	0.959862
ENSMUSG00000047511	-0.877289	-0.717626	3.09465	0.128545	0.959862
ENSMUSG00000028456	0.583786	4.84852	3.11777	0.128573	0.959862
ENSMUSG00000030727	0.237874	3.12846	3.09331	0.128613	0.959862
ENSMUSG00000047675	0.224479	5.89238	3.09279	0.128639	0.959862
ENSMUSG00000024008	2.5776	3.75958	3.11541	0.128691	0.959862
ENSMUSG00000040888	0.179098	4.0289	3.08951	0.128806	0.959862
ENSMUSG00000081926	0.400284	2.40076	3.0892	0.128822	0.959862
ENSMUSG00000083708	0.639806	0.570273	3.08881	0.128842	0.959862
ENSMUSG00000043015	0.273038	3.04053	3.08854	0.128856	0.959862
ENSMUSG00000025855	0.521483	8.46113	3.10205	0.128998	0.959862
ENSMUSG00000046818	1.10657	1.69211	3.10884	0.129022	0.959862
ENSMUSG00000037563	0.297366	4.4258	3.08278	0.129149	0.959862
ENSMUSG00000032246	-2.74506	1.36699	3.10594	0.129168	0.959862
ENSMUSG00000026811	0.252477	6.45102	3.07725	0.129432	0.959862
ENSMUSG00000036712	0.326577	6.9409	3.07711	0.129439	0.959862
ENSMUSG00000027639	-0.199596	4.56936	3.07617	0.129487	0.959862
ENSMUSG00000092097	-2.98509	-0.860875	3.09682	0.129629	0.959862
ENSMUSG00000050063	-1.27718	4.41325	3.09528	0.129707	0.959862
ENSMUSG00000055926	-0.450496	1.33993	3.07168	0.129718	0.959862
ENSMUSG00000051527	1.04728	6.16635	3.09479	0.129732	0.959862
ENSMUSG00000062151	0.380808	8.02546	3.06897	0.129857	0.959862
ENSMUSG00000039021	-0.781642	0.606511	3.06835	0.129889	0.959862
ENSMUSG00000004031	0.705107	5.31453	3.09085	0.129932	0.959862
ENSMUSG00000036353	0.559838	3.80248	3.08742	0.129947	0.959862
ENSMUSG00000038256	0.256204	5.69176	3.06723	0.129947	0.959862
ENSMUSG00000032280	-0.477395	6.44012	3.0902	0.129965	0.959862
ENSMUSG00000038991	0.264505	5.5028	3.06681	0.129968	0.959862
ENSMUSG00000041708	1.57675	3.71744	3.08914	0.130019	0.959862
ENSMUSG00000066705	0.286968	5.87735	3.0656	0.130031	0.959862
ENSMUSG00000026259	1.64479	5.06489	3.08847	0.130053	0.959862
ENSMUSG00000050447	0.58239	4.91361	3.08805	0.130075	0.959862
ENSMUSG00000032679	-0.850756	3.82421	3.08804	0.130075	0.959862
ENSMUSG00000044645	0.661505	1.99467	3.06475	0.13008	0.959862
ENSMUSG00000031402	0.149377	5.12909	3.06105	0.130266	0.959862
ENSMUSG00000024975	0.27543	5.45264	3.05917	0.130363	0.959862
ENSMUSG00000040488	0.41144	5.47294	3.07577	0.130372	0.959862
ENSMUSG00000112693	-0.29201	2.53436	3.05827	0.13041	0.959862
ENSMUSG00000029005	1.29549	-0.174337	3.06385	0.130579	0.959862
ENSMUSG00000037826	0.155108	6.16348	3.05495	0.130582	0.959862
ENSMUSG00000028224	-0.223548	4.34801	3.054	0.13063	0.959862
ENSMUSG00000038068	0.173468	4.48413	3.05129	0.130771	0.959862
ENSMUSG00000030223	1.7037	4.22184	3.07274	0.130858	0.959862
ENSMUSG00000015468	-0.37019	2.95614	3.04952	0.130863	0.959862
ENSMUSG00000051920	0.529715	0.718855	3.04868	0.130907	0.959862
ENSMUSG00000048108	-0.405399	7.52614	3.05141	0.130951	0.959862
ENSMUSG00000029263	-0.230607	4.70529	3.04749	0.130969	0.959862
ENSMUSG00000025468	0.740148	5.57046	3.0703	0.130983	0.959862
ENSMUSG00000101462	-0.498475	2.61756	3.04667	0.131012	0.959862
ENSMUSG00000027710	-0.154887	5.88779	3.04495	0.131101	0.959862
ENSMUSG00000084106	0.324294	5.41272	3.04327	0.131194	0.959862
ENSMUSG00000098374	-0.297627	5.31293	3.04058	0.131329	0.959862
ENSMUSG00000020692	-0.302555	3.09388	3.03996	0.131362	0.959862
ENSMUSG00000039492	1.24429	-0.848262	3.03941	0.131391	0.959862
ENSMUSG00000044912	1.56151	3.3245	3.0611	0.131458	0.959862
ENSMUSG00000067594	2.82942	-0.515092	3.05926	0.131553	0.959862
ENSMUSG00000042622	-0.742507	0.198145	3.03519	0.131612	0.959862
ENSMUSG00000026617	-0.177617	6.04785	3.0343	0.131658	0.959862
ENSMUSG00000015882	0.250934	4.56682	3.03267	0.131744	0.959862
ENSMUSG00000030533	-0.314621	5.19753	3.03226	0.131765	0.959862
ENSMUSG00000019790	0.233085	6.88566	3.03221	0.131768	0.959862
ENSMUSG00000020070	-0.277223	6.48937	3.03212	0.131772	0.959862
ENSMUSG00000034795	-0.907875	0.457453	3.03083	0.13184	0.959862
ENSMUSG00000043384	0.663431	9.1136	3.05226	0.131916	0.959862
ENSMUSG00000040734	-0.353335	1.29911	3.02699	0.132042	0.959862
ENSMUSG00000046591	0.540482	0.160193	3.0264	0.132073	0.959862
ENSMUSG00000033423	0.293781	5.74593	3.0264	0.132074	0.959862
ENSMUSG00000001249	-0.748443	1.40578	3.02462	0.132167	0.959862
ENSMUSG00000023274	0.789333	-0.0921284	3.02426	0.132186	0.959862
ENSMUSG00000030336	0.74173	-0.474204	3.02331	0.132236	0.959862
ENSMUSG00000058806	-0.60791	1.31935	3.02302	0.132251	0.959862
ENSMUSG00000063568	0.30074	3.74519	3.0218	0.132316	0.959862
ENSMUSG00000039328	-0.582409	4.44529	3.04423	0.132334	0.959862
ENSMUSG00000090877	-0.342385	2.90819	3.02081	0.132368	0.959862
ENSMUSG00000036391	-0.162586	5.30423	3.0201	0.132406	0.959862
ENSMUSG00000026958	-0.260637	4.43557	3.01887	0.132471	0.959862
ENSMUSG00000105395	-0.52655	0.677746	3.01866	0.132482	0.959862
ENSMUSG00000021938	0.229936	5.09695	3.01775	0.13253	0.959862
ENSMUSG00000082809	-2.27544	-0.45551	3.04028	0.13254	0.959862
ENSMUSG00000034881	0.681496	-0.154088	3.01752	0.132542	0.959862
ENSMUSG00000022992	-0.153579	5.53729	3.01742	0.132548	0.959862
ENSMUSG00000045348	0.366968	5.71956	3.02493	0.132595	0.959862
ENSMUSG00000047230	-2.96109	2.64383	3.03855	0.132631	0.959862
ENSMUSG00000035357	0.531365	2.21696	3.01501	0.132675	0.959862
ENSMUSG00000055044	-0.801094	2.25541	3.02744	0.132688	0.959862
ENSMUSG00000021241	-0.173721	4.56989	3.01413	0.132722	0.959862
ENSMUSG00000038763	-0.721469	-0.5558	3.01299	0.132783	0.959862
ENSMUSG00000043461	-0.46128	3.50933	3.01316	0.132797	0.959862
ENSMUSG00000042473	-0.319884	3.79294	3.01263	0.132801	0.959862
ENSMUSG00000039735	0.935166	5.48555	3.03445	0.132845	0.959862
ENSMUSG00000054057	0.444223	2.10091	3.00908	0.13299	0.959862
ENSMUSG00000052384	-0.398001	2.18222	3.00869	0.133011	0.959862
ENSMUSG00000022000	0.2219	5.97747	3.00723	0.133089	0.959862
ENSMUSG00000024970	0.206936	3.87784	3.00549	0.133181	0.959862
ENSMUSG00000021342	-4.98234	0.037155	3.02801	0.133184	0.959862
ENSMUSG00000028438	-0.331051	2.43158	3.00517	0.133198	0.959862
ENSMUSG00000034226	0.794937	2.25317	3.01968	0.133328	0.959862
ENSMUSG00000025810	0.762412	3.85011	3.02287	0.133455	0.959862
ENSMUSG00000026051	-3.10157	3.57106	3.021	0.133554	0.959862
ENSMUSG00000027536	-0.430717	1.16146	2.9968	0.133645	0.959862
ENSMUSG00000043458	0.324332	3.14087	2.99675	0.133648	0.959862
ENSMUSG00000032525	-0.230986	7.46962	2.99614	0.133681	0.959862
ENSMUSG00000024429	0.207151	6.64237	2.99575	0.133702	0.959862
ENSMUSG00000046330	0.2642	4.93188	2.99566	0.133707	0.959862
ENSMUSG00000021179	0.348409	3.87826	2.99521	0.133731	0.959862
ENSMUSG00000054021	-0.201239	5.70692	2.99396	0.133798	0.959862
ENSMUSG00000029710	0.330132	2.86714	2.98892	0.134069	0.959862
ENSMUSG00000029769	0.176897	6.04295	2.98747	0.134147	0.959862
ENSMUSG00000032788	0.371041	7.73581	2.98532	0.134268	0.959862
ENSMUSG00000057788	0.236387	3.86665	2.98201	0.134441	0.959862
ENSMUSG00000089837	2.78361	-0.82498	3.00385	0.134464	0.959862
ENSMUSG00000048856	0.32313	1.93836	2.98145	0.134471	0.959862
ENSMUSG00000037434	0.210311	5.35749	2.98028	0.134534	0.959862
ENSMUSG00000026587	0.631737	7.31533	3.00183	0.134572	0.959862
ENSMUSG00000020258	0.455204	1.2102	2.97955	0.134574	0.959862
ENSMUSG00000032268	-1.02122	1.46711	2.99505	0.134616	0.959862
ENSMUSG00000038583	0.598741	0.84973	2.97714	0.134704	0.959862
ENSMUSG00000040097	0.365723	8.33511	2.97688	0.134718	0.959862
ENSMUSG00000035725	-0.35766	4.4961	2.97662	0.134732	0.959862
ENSMUSG00000019927	-0.159029	5.6437	2.97645	0.134741	0.959862
ENSMUSG00000010936	0.175611	5.14691	2.97604	0.134764	0.959862
ENSMUSG00000100862	-0.872475	10.4523	2.99716	0.134822	0.959862
ENSMUSG00000043061	0.171404	5.2055	2.97475	0.134833	0.959862
ENSMUSG00000041378	0.285342	4.83207	2.9745	0.134847	0.959862
ENSMUSG00000047013	0.274784	6.28364	2.97271	0.134944	0.959862
ENSMUSG00000054676	0.183906	5.24968	2.97266	0.134947	0.959862
ENSMUSG00000085513	-0.739459	-0.484936	2.97182	0.134993	0.959862
ENSMUSG00000028234	0.237314	4.95057	2.97021	0.13508	0.959862
ENSMUSG00000017132	-0.364953	6.515	2.97438	0.13513	0.959862
ENSMUSG00000082160	1.12188	1.1259	2.99112	0.135145	0.959862
ENSMUSG00000069539	-0.200654	5.57538	2.96891	0.135151	0.959862
ENSMUSG00000039137	-0.386111	6.16518	2.97795	0.135173	0.959862
ENSMUSG00000059775	0.208624	4.1331	2.96617	0.1353	0.959862
ENSMUSG00000109882	-0.891542	-0.31967	2.96474	0.135378	0.959862
ENSMUSG00000086583	0.191298	7.07891	2.96416	0.135409	0.959862
ENSMUSG00000028176	1.83892	3.67474	2.98617	0.135412	0.959862
ENSMUSG00000034993	0.734896	5.1415	2.98525	0.135462	0.959862
ENSMUSG00000034310	0.495736	3.49989	2.96952	0.135488	0.959862
ENSMUSG00000031486	0.198669	4.40145	2.95761	0.135767	0.959862
ENSMUSG00000078901	-0.267245	5.76745	2.95702	0.1358	0.959862
ENSMUSG00000047281	-0.648978	1.18439	2.95593	0.135859	0.959862
ENSMUSG00000063383	0.270233	2.679	2.95519	0.1359	0.959862
ENSMUSG00000056162	-0.923997	-0.355721	2.95349	0.135993	0.959862
ENSMUSG00000005034	0.420633	8.64085	2.95282	0.136075	0.959862
ENSMUSG00000030207	0.253102	7.52458	2.94996	0.136187	0.959862
ENSMUSG00000020059	0.524832	-0.0979109	2.94942	0.136217	0.959862
ENSMUSG00000040434	-1.42488	-0.39638	2.95144	0.136379	0.959862
ENSMUSG00000040345	0.941643	-0.485549	2.94506	0.136457	0.959862
ENSMUSG00000050587	0.572623	5.58502	2.96616	0.136496	0.959862
ENSMUSG00000027300	0.266508	3.46641	2.94178	0.136638	0.959862
ENSMUSG00000032349	-0.436968	6.99943	2.95592	0.136717	0.959862
ENSMUSG00000036834	0.18139	5.25227	2.93993	0.136739	0.959862
ENSMUSG00000030793	0.58946	0.996755	2.9395	0.136763	0.959862
ENSMUSG00000032174	2.04389	1.76841	2.95728	0.136981	0.959862
ENSMUSG00000028794	-1.25729	1.29475	2.95652	0.137023	0.959862
ENSMUSG00000050963	0.370293	3.92389	2.93399	0.137069	0.959862
ENSMUSG00000025047	-0.214488	5.18107	2.9334	0.137101	0.959862
ENSMUSG00000023043	-3.83389	0.572738	2.9542	0.13715	0.959862
ENSMUSG00000070407	2.21131	1.49141	2.95336	0.137196	0.959862
ENSMUSG00000021147	0.267346	6.66976	2.93096	0.137237	0.959862
ENSMUSG00000010342	-0.649061	0.0189355	2.92955	0.137315	0.959862
ENSMUSG00000049556	0.774666	5.62404	2.95028	0.137365	0.959862
ENSMUSG00000042046	-0.21164	6.55858	2.92567	0.137531	0.959862
ENSMUSG00000044864	0.207314	6.26513	2.92503	0.137567	0.959862
ENSMUSG00000071866	0.262598	8.2628	2.92457	0.137593	0.959862
ENSMUSG00000028066	0.418748	1.88958	2.92455	0.137593	0.959862
ENSMUSG00000043391	0.142244	6.03965	2.92411	0.137618	0.959862
ENSMUSG00000078153	0.73965	-0.566114	2.92132	0.137774	0.959862
ENSMUSG00000055762	-0.190442	5.94828	2.91997	0.137849	0.959862
ENSMUSG00000041870	-0.239379	5.97941	2.9195	0.137875	0.959862
ENSMUSG00000021752	-0.316186	4.66907	2.91639	0.13805	0.959862
ENSMUSG00000025789	1.14643	2.10925	2.93635	0.138134	0.959862
ENSMUSG00000063687	0.317857	2.27133	2.91466	0.138146	0.959862
ENSMUSG00000022376	0.291259	5.65123	2.91365	0.138204	0.959862
ENSMUSG00000024983	0.326901	5.8347	2.91436	0.138245	0.959862
ENSMUSG00000078922	-0.733235	0.82527	2.91228	0.13828	0.959862
ENSMUSG00000039640	0.176168	5.08176	2.91196	0.138298	0.959862
ENSMUSG00000013419	0.235489	5.73651	2.90999	0.138409	0.959862
[truncated: 14,283 more rows]
