# Supplementary material for: A mouse model that is immunologically tolerant to reporter and modifier proteins
Source: Commun Biol. 2020 May 29;3:273. doi: 10.1038/s42003-020-0979-0 (PMC7260180; doi:10.1038/s42003-020-0979-0)
Supplement: Supplementary file 5 — Supplementary Data 3 [file 42003_2020_979_MOESM5_ESM.xlsx]

## Sheet: Fig 1d
Tol	WT
2.71335	0
2.03382	0.00556
2.10735	0
2.39697	0.003199

## Sheet: Fig 2b
	Days	WT					Tol
	0	0.15	0.092	0.29	0.14	0	0.13	0.017	0.13	0.11	0.27
	6	1.01	1.16	0.99	0.32	0.47	0.092	0.12	0.018	0.11	0.1
	8	6.24	3.8	9.77	2.13	7.2	0.027	0.17	0.11	0.072	0.036
	10	19.6	26.6	21	14.4	20	0.1	0.076	0.085	0.075	0.06
	13	23.8	31.9	23	16.6	31	0.096	0.076	0.16	0.098	0.085
	15	17.1	23.9	15.2	23.4	19.3	0.056	0.071	0.16	0.14	0.077

## Sheet: Fig 3b
days	WT					Tol
3	0.81	0.41	0.94	0.75	0.15	0.59	0.86	1.15	2.28	0.51
6	4.21	7.2	7.14	6.3	3.74	6.3	5.02	2.22	4.47	5.35
8	9.25	10.6	12.2	6.53	7.76	8.76	6.39	10.9	17.2	16.6
10	32.1	25.2	27.8	26.3	17.6	20.5	19.9	43.4	45.4	32.8
12	38.6	25.2	32.2	32.7	7.1	30.4	28.1	50.2	48.2	31.8
15	15	11.4	17.5	13.9	0.67	16.5	14.6	20.6	23.8	20.4
32	2.37	1.12	2.88	3.49	0.27	6.11	6.67	5.45	13.2	6.8
57	1.05	0.17	1.5	0.54	0.94	3.15	3.07	2.99	8.85	5.68

## Sheet: Fig 3c
Kaede+ cells			Kaede- cells
WT	Tol		WT	Tol
1.05	3.15		1.24	1.65
0.17	3.07		2.27	1.1
1.5	2.99		1.37	1.16
0.54	8.85		1.03	3.28
0.94	5.68		0.9	3.04

## Sheet: Fig3d
WT	Tol
472	882
140	945
347	1186
367	1286
354	980

## Sheet: Fig 3e
Days post first tattoo	Katushka-					Katushka+
3	0.036	0.37	0.19	0.19	0.15	0.11	0.39	0.19	0.11	0.15
6	2.12	1.87	2.23	3.12	3.95	1.54	1.52	1.62	2.57	3.95
8	2.28	2.76	3.73	3.47	3	0.63	0.35	0.59	0.41	0.61
10	14.1	5.61	14.8	11.5	8.06	0.045	0.027	0.037	0.0093	0.022
13	12.5	6.37	7.58	9.86	8.82	0.035	0	0	0	0
17	5.04	3.21	9.84	5.14	3.05	0	0	0	0	0
21	4.45	1.03	3.56	1.93	2.45	0	0	0	0	0
35	2.08	0.013	2.8	1.43	2.63	0	0	0	0	0

## Sheet: Fig 3f
Days post first tattoo	Tol					WT
3	0.3	0.33	0.11	0.24	0.21	0.11	0.39	0.19	0.11	0.15
6	0.87	1.59	1.48	2.05	1.12	1.54	1.52	1.62	2.57	3.95
8	3.14	3.13	4.69	3.55	4.51	0.63	0.35	0.59	0.41	0.61
10	16.2	13.4	17.3	10.6	12.7	0.045	0.027	0.037	0.0093	0.022
13	2.14	4.96	13.3	10.5	10.9	0.035	0	0	0	0
17	0.16	0.46	9.37	1.43	1.96	0	0	0	0	0
21	0.015	0.12	5.92	0.71	0.96	0	0	0	0	0
35	0	0.033	2.99	0.24	0.12	0	0	0	0	0

## Sheet: Suppl. Fig 2a
F0 animal	Mean	Lower limit	Upper limit
1	0.177024	0	1.98765
2	16.8864	13.9218	20.2881
3	11.8622	9.97375	13.9711
4	41.3871	31.8252	53.3539
5	37.5253	24.1628	56.7699
6	49.7129	35.1364	69.4303
7	7.61003	3.74422	12.9797
8	2.87887	1.77782	4.132
9	3.91015	2.18949	5.984
10	12.5248	8.74275	17.2645
11	0.472245	0	1.16391
12	21.425	17.7043	25.7249
13	39.2912	33.4073	46.0493
14	11.6792	9.00905	14.8183
15	21.0902	17.5116	25.2091
16	44.7562	41.9188	47.761

## Sheet: Suppl. Fig 3b
	WT					Tol
Day 3	0.21	0	0.22	0.31	0.033	3.09	1.78	1.56	8.55	2.68
Day 6	6.31	0.12	5.53	27.3	1.78	55	33.1	33.1	55.6	52.1
Day 10	12.6	0.87	12.4	59.1	4.42	65.3	51.2	49.6	70.4	62

## Sheet: Suppl. Fig 3c
Tol	WT
573	209
1194	142
1192	215
863	321
1958	468

[truncated: 2 more sheets: Suppl. Fig 3d, Suppl. Fig 4]
